# Supplementary material for: Deeply digging the interaction effect in multiple linear regressions using a fractional-power interaction term
Source: MethodsX. 2020 Sep 16;7:101067. doi: 10.1016/j.mex.2020.101067 (PMC7549115; doi:10.1016/j.mex.2020.101067)
Supplement: Supplementary file 1 [file mmc1.csv]

Watersheds	No_nests	Rice_paddy	Water_body
723	65	4.29	0.28
717	34	2.76	0.29
758	30	2.16	0.63
762	19	2.79	0.29
730	16	2.2	0.13
734	15	1.64	0.2
821	13	3.27	0.11
772	8	1.23	0.00712
884	6	8.45	0.1
637	6	2.62	0.42
808	5	0.75	0.12
735	5	0.27	0.18
745	5	1.17	1.03
727	5	3.23	0.11
690	4	1.55	0.07
805	3	1.03	0.43
823	2	2.86	0.03
792	2	2.1	0.05
779	1	0.93	0.48
736	1	0.01	0.25
596	1	0.02	0.31
699	1	1.12	0.29
761	1	1.67	0.17
635	1	0.79	0.19
777	0	0.15	0.6
883	0	4.98	0.01
692	0	0.73	0.00273
552	0	0	0
558	0	0	0
566	0	0.26	0
577	0	0.06	0
579	0	0.8	0
580	0	0.66	0
585	0	0.09	0
589	0	0.00507	0
599	0	0.14	0
606	0	0.1	0
610	0	0.09	0
612	0	0.00533	0
616	0	1.04	0
627	0	0.13	0
629	0	1.09	0.1
640	0	0	0
650	0	0.05	0
655	0	0.1	0
656	0	0.82	0
663	0	1.84	0.11
673	0	7.56	0
704	0	4.23	0
705	0	1.3	0.01
716	0	1.8	0.03
720	0	0.13	0
724	0	1.56	0
748	0	0.3	0.00526
752	0	0.66	0.01
759	0	0	0.16
763	0	2.6	0.26
766	0	1.51	0.38
770	0	0.15	0.08
774	0	1.11	0.34
780	0	2.3	0.26
782	0	0.46	0.13
787	0	0.18	0.17
801	0	0.91	0.12
807	0	0.14	0.52
810	0	2.18	0.01
812	0	0.91	0.22
813	0	1.99	0.00457
825	0	0.03	0.29
834	0	0.91	0.19
836	0	0.6	0.54
839	0	0.94	0.53
846	0	1.08	0
859	0	0	0.01
872	0	1.33	0.00017
876	0	12.95	0.04
878	0	1.45	0
879	0	0.15	0.05
885	0	7.91	0.08
886	0	1.69	0
900	0	0.34	0.01
906	0	10.83	0.07
914	0	1.16	0.00325
919	0	0.01	0
922	0	0.04	0
926	0	4.8	0
927	0	5.05	0.02
936	0	4.83	0.12
938	0	1.24	0
939	0	2.96	0
941	0	3.45	0
943	0	0.14	0
951	0	0	0
957	0	0	0
985	0	0.92	0
