# Supplementary material for: Deeply digging the interaction effect in multiple linear regressions using a fractional-power interaction term
Source: MethodsX. 2020 Sep 16;7:101067. doi: 10.1016/j.mex.2020.101067 (PMC7549115; doi:10.1016/j.mex.2020.101067)
Supplement: Supplementary file 2 [file mmc2.xlsx]

## Sheet: Parameters
Taxa_Class	Taxa_Order	Spe_ID	Species	Intercept	Coef_x1	Coef_x2	Coef_inter	P_interception	P_x1	P_x2	P_inter	Rsq_T	Rsq_I	N	Ex1	Ex2	P_int_FPIR	Rsq_FPIR_T	Rsq_FPIR_int	RF	Polynomial	GAM	Rsq_best_T	AIC_Reg	AIC_FPIR
Amphibia	Hylidae	1	Acris blanchardi	0.554355	-1.45241	-0.567914	-5.52242	3.32e-106	3.09e-13	0.0117888	0.025579	0.11074	0.00131639	3371	0.308333	2.275	3.95984e-20	0.131483	0.0220405	0.862814	0.198622	0.229457	0.131483	32372.9	32367
Amphibia	Hylidae	2	Acris crepitans	0.480795	-1.62855	-0.39164	2.6004	1.9e-44	9.72e-12	0.1575	0.307085	0.100125	0.00042631	2204	-16	12.3167	2.90141e-06	0.10861	0.00889969	0.816221	0.12143	0.150335	0.10861	19385.1	19381.7
Amphibia	Hylidae	3	Acris gryllus	0.467684	0.178687	-1.88102	15.7229	3.76e-05	0.926391	0.0214365	0.289714	0.0283729	0.000743475	1467	-5.075	20.7	5.15283e-12	0.0587842	0.0310925	0.74354	0.0951186	0.115047	0.0587842	12623.9
Amphibia	Hylidae	4	Agalychnis annae	0.587699	0.552894	-0.558742	-2.12648	0.14013	0.688753	0.688948	0.657281	0.304996	0.00386989	37	8.575	-7.35	0.00881338	0.433786	0.121928	0.924452	0.627197	0.663313	0.433786	299.731	293.504
Amphibia	Hylidae	5	Agalychnis callidryas	0.323563	-0.307805	-0.222367	1.96597	8.67e-28	0.208157	0.0110789	0.0178261	0.0173264	0.0101642	547	-0.797222	9.30833	9.56286e-10	0.0732704	0.0658007	0.852854	0.110688	0.141929	0.0718081	5203.2	5169.73
Amphibia	Hylidae	6	Agalychnis moreletii	0.382793	-0.361624	-0.395585	1.88044	8.96e-08	0.257146	0.119979	0.131342	0.00134446	0.0165551	140	0.602778	-1.14167	0.00505641	0.0416517	0.0559923	0.838482	0.192732	0.182782	0.0416517	1194.67	1188
Amphibia	Hylidae	7	Agalychnis saltator	-0.425474	6.62244	1.70765	-18.5532	0.00924792	0.00583786	0.000569935	0.0117886	0.519317	0.112556	32	-0.488889	1.48056	2.91104e-06	0.72648	0.299672	0.931104	0.986021	1	0.72648	218.432	218.719
Amphibia	Hylidae	8	Agalychnis spurrelli	0.415651	-0.762046	-0.18016	0.712267	2.48e-11	0.0772668	0.0904104	0.58294	0.128621	0.00474961	57	-12.3167	4.4	0.000267069	0.319538	0.185439	0.805448	0.455591	0.442165	0.319538	429.679
Amphibia	Hylidae	9	Anotheca spinosa	0.306258	0.0879793	-0.12569	0.830623	0.0083975	0.868145	0.736577	0.646052	0.000167744	0.00332788	65	-0.0666667	-0.2	4.47392e-05	0.238126	0.230132	0.890844	0.445442	0.58451	0.238126	532.938	523.986
Amphibia	Hylidae	10	Aparasphenodon brunoi	2.90704	-60.0634	-15.7825	390.966	0.100754	0.142737	0.155348	0.13046	0.028948	0.0612873	39	-0.2	0.2	0.0690843	0.0571636	0.0872754	0.779112	0.245175	0.38214	0.0571636	361.49	361.125
Amphibia	Hylidae	11	Aplastodiscus arildae	-0.212155	2.95852	3.05483	-16.7305	0.679242	0.296127	0.224243	0.237432	-0.050995	0.083331	20	2	1.725	0.109375	0.0251699	0.14747	0.707415	-0.164552		0.0251699	176.755	175.47
Amphibia	Hylidae	12	Aplastodiscus perviridis	-0.33314	5.04049	2.66493	-22.9351	0.586075	0.106844	0.398392	0.140973	0.163827	0.0664794	30	-2.45833	-31.2167	0.0381282	0.230856	0.126574	0.826802	0.498548	0.395926	0.230856	170.157	168.328
Amphibia	Hylidae	13	Bokermannohyla caramaschii	3.61433	-5.90763	-26.192	54.2849	5.57e-05	0.0390391	0.000548596	0.000547763	0.737293	0.192662	24	-2.875	-4.65	1.17077e-09	0.926865	0.357507	0.88358	0.940083		0.926865	239.754	242.021
Amphibia	Hylidae	14	Bokermannohyla circumdata	0.387476	-0.895624	0.350375	1.4485	0.31359	0.652992	0.834311	0.869782	0.0722003	0.000819227	32	-4.15	55	0.0823729	0.167774	0.087144	0.687997	0.160988	0.0722003	0.190193	162.908	169.92
Amphibia	Hylidae	15	Bromeliohyla bromeliacia	0.0499035	0.655624	0.497931	-1.26893	0.684127	0.095825	0.273462	0.39374	0.112318	0.0268701	26	-0.875	4.79167	0.00987293	0.326127	0.215022	0.720746	0.361266		0.326127	268.063	268.041
Amphibia	Hylidae	16	Bromeliohyla dendroscarta	0.731616	-1.84723	-0.835705	6.00543	1.4e-05	0.0121353	0.188382	0.0670759	0.174573	0.069736	43	1.54167	7.35	0.0036903	0.276513	0.164394	0.911601	0.626753	0.805694	0.276513	181.66	180.316
Amphibia	Hylidae	17	Charadrahyla chaneque	0.387548	-0.0564866	-0.270853	-0.67423	6.52e-07	0.833924	0.369465	0.612162	0.155633	0.00614497	37	3.30833	16.4833	0.000875496	0.394565	0.225166	0.845592	0.702139	0.737639	0.407882	362.617	361.404
Amphibia	Hylidae	18	Charadrahyla nephila	0.446506	-1.109	-0.42243	2.94992	6.21e-07	0.0151305	0.300606	0.204498	0.287355	0.0213941	56	-0.525	-1.175	6.58775e-11	0.678526	0.391229	0.966571	0.801278	0.971415	0.678526	289.375	289.544
Amphibia	Hylidae	19	Charadrahyla taeniopus	0.352279	0.0770698	-0.153089	-0.508536	6.78e-08	0.68446	0.543205	0.586874	0.0433565	0.00195685	146	16.4833	55	2.26362e-07	0.206722	0.161942	0.835124	0.224689	0.282037	0.207684	469.615	471.607
Amphibia	Hylidae	20	Dendropsophus berthalutzae	0.237504	0.341796	0.816134	-0.848625	0.688058	0.925124	0.71757	0.95619	-0.138603	0.000186609	20	3.09167	-24.15	0.0105948	0.252285	0.329356	0.736192	-0.0204727		0.269664	1056.79	1053.57
Amphibia	Hylidae	21	Dendropsophus bifurcus	-0.00921693	0.568262	0.320933	-0.564525	0.935655	0.0957224	0.348851	0.637858	0.0814734	0.00277383	75	-17.5	27.575	1.4223e-06	0.337385	0.24831	0.824298	0.260967	0.53064	0.331371	191.668	191.708
Amphibia	Hylidae	22	Dendropsophus bipunctatus	1.04094	-5.08313	-3.79069	27.7638	0.00217839	0.20931	0.0964876	0.310295	0.168993	0.0190436	47	-55	43.05	0.0204092	0.249773	0.0945559	0.785513	0.342862	0.361957	0.264757	195.535	195.521
Amphibia	Hylidae	23	Dendropsophus bogerti	0.51674	-0.0989924	-0.473206	-0.0717169	6.47e-06	0.74089	0.140985	0.941656	0.141586	5.32e-05	88	6.71667	-1.41944	0.000120217	0.280863	0.134527	0.878038	0.488954	0.55584	0.280863	597.434	596.735
Amphibia	Hylidae	24	Dendropsophus bokermanni	-0.123578	1.12057	0.96369	-3.13027	0.425898	0.177159	0.0827708	0.269448	0.149854	0.0455768	25	-2.275	8.925	0.00749768	0.363198	0.232254	0.746989	0.5592		0.363198	454.291	455.232
Amphibia	Hylidae	25	Dendropsophus branneri	0.217032	2.07275	1.97053	-25.1497	0.193776	0.269727	0.0988255	0.0710164	0.237101	0.0568352	47	-3.65	-12.525	0.000301831	0.39414	0.203633	0.783571	0.454389	0.435732	0.39414	671.744	669.321
Amphibia	Hylidae	26	Dendropsophus brevifrons	0.493441	-4.09735	-0.680431	9.7944	0.102024	0.166732	0.436127	0.230985	0.0372937	0.0481914	31	-3.30833	-4.15	1.54274e-05	0.497437	0.46232	0.759117	0.488001	0.520945	0.494368	203.642	204.537
Amphibia	Hylidae	27	Dendropsophus carnifex	0.131816	0.325005	0.825783	-2.06414	0.385352	0.334471	0.113027	0.103059	0.0866331	0.0606017	43	2.18333	0.236111	0.0139737	0.163461	0.131942	0.761317	0.616444	0.700157	0.177823	379.095	382.388
Amphibia	Hylidae	28	Dendropsophus columbianus	0.40849	-0.155565	-0.286213	0.204047	7.13e-14	0.362602	0.138302	0.770199	0.0299649	0.000581087	144	-1.54167	-0.452778	0.000101156	0.129039	0.097577	0.825704	0.158165	0.219353	0.129039	255.757	248.13
Amphibia	Hylidae	29	Dendropsophus decipiens	0.476364	-3.19451	0.334663	12.8315	0.182134	0.338671	0.900179	0.578362	0.124072	0.00639629	44	-1.725	1.41944	0.0105093	0.251993	0.125393	0.793352	0.378631	0.339425	0.250657	344.549	346.67
Amphibia	Hylidae	30	Dendropsophus ebraccatus	0.234987	-0.0192467	0.0446614	0.739697	3.72e-07	0.959112	0.742767	0.545898	0.0128101	0.00132706	273	-16.4833	1.90833	0.000492742	0.0551785	0.0432281	0.816558	0.0285548	0.0753326	0.052296	1147.17	1135.43
Amphibia	Hylidae	31	Dendropsophus elegans	0.602793	-3.19886	-1.06595	14.6144	0.000386172	0.174732	0.317523	0.334278	0.116901	0.0102909	82	-2	-0.1	0.00167084	0.213185	0.103009	0.78143	0.218864	0.193493	0.224478	394.706	389.549
Amphibia	Hylidae	32	Dendropsophus labialis	0.927387	-0.832467	-2.72258	3.30849	4.22e-11	0.000373477	3.72e-07	0.00111341	0.275993	0.0645976	126	1.29722	3.09167	1.96025e-07	0.367626	0.154031	0.850858	0.386256	0.376532	0.367626	2485.6	2485.93
Amphibia	Hylidae	33	Dendropsophus leali	-0.323858	6.39265	2.28758	-32.2967	0.299501	0.0444107	0.133914	0.0609596	0.0728054	0.110125	33	0.2	1.60278	0.00272795	0.234609	0.25676	0.71266	0.237256	0.261335	0.234609	703.792	698.561
Amphibia	Hylidae	34	Dendropsophus leucophyllatus	0.34118	-0.69458	-0.595441	2.18216	5.2e-06	0.164871	0.0264629	0.25184	0.0209322	0.00863837	151	-6.4	-0.416667	3.2766e-09	0.222106	0.205788	0.799819	0.240738	0.266207	0.222106	995.887	1004.64
Amphibia	Hylidae	35	Dendropsophus marmoratus	0.215147	-0.620639	-0.27957	2.10529	0.0858523	0.554055	0.480049	0.483982	-0.0282195	0.0059099	87	-28.875	1.00833	1.31267e-12	0.437776	0.45565	0.810603	0.27041	0.686144	0.440709	281.316	285.648
Amphibia	Hylidae	36	Dendropsophus mathiassoni	0.0648416	0.273722	0.387028	-0.302704	0.220415	0.168783	0.0457983	0.743088	0.100162	0.00063004	155	-0.0666667	0.2	5.97519e-06	0.214164	0.112412	0.904953	0.361632	0.497366	0.214164	1293.86	1274.25
Amphibia	Hylidae	37	Dendropsophus melanargyreus	0.375172	0.0233296	-0.187369	-7.55337	0.0747429	0.991691	0.818808	0.489411	0.0340611	0.0104392	46	-1.54167	-1.175	0.00217587	0.220777	0.184707	0.741301	0.232071	0.207455	0.210179	681.389	653.69
Amphibia	Hylidae	38	Dendropsophus microcephalus	0.332237	-0.119736	-0.195304	0.527104	1.7e-49	0.418341	0.0299833	0.418468	0.00483325	0.000839313	778	-52	6.4	0.00835821	0.0129063	0.00888123	0.807758	0.0242115	0.0226257	0.0139872	1277.79	1277.96
Amphibia	Hylidae	39	Dendropsophus microps	0.788029	-1.82316	-2.4293	9.26931	0.0234183	0.365453	0.179338	0.368939	-0.00248406	0.0218562	39	-14.7917	-28.225	0.00645169	0.172302	0.182843	0.717894	0.12514	0.105658	0.19423	398.668	399.095
Amphibia	Hylidae	40	Dendropsophus minutus	0.450371	-0.610369	-0.930614	3.24995	2.39e-22	0.00938911	3.47e-06	0.00227933	0.0536145	0.0200777	445	-5.925	-0.797222	2.71125e-10	0.117049	0.0830838	0.820344	0.172238	0.227546	0.117049	7210.2
Amphibia	Hylidae	41	Dendropsophus nanus	0.44362	-0.900333	-1.3146	9.90056	2.47e-07	0.286986	0.0212855	0.0775112	0.02145	0.0101675	303	-2.76667	0.15	1.00779e-10	0.140406	0.127942	0.825849	0.257178	0.295764	0.14187	367.579	365.49
Amphibia	Hylidae	42	Dendropsophus parviceps	-0.19895	1.42171	1.00699	-3.78516	0.0245696	0.0115161	0.000875803	0.0240774	0.230895	0.0478043	86	-1.81667	5.925	0.000113204	0.318134	0.131965	0.845485	0.319483	0.356385	0.318134	3947.42	3955.06
Amphibia	Hylidae	43	Dendropsophus phlebodes	0.255654	1.23302	-0.0240618	-2.00506	0.00151687	0.214861	0.894188	0.45446	0.110148	0.00644988	79	-0.0833333	0.2	5.08559e-07	0.360961	0.247617	0.899756	0.567063	0.721083	0.360961	2682.18	2653.04
Amphibia	Hylidae	44	Dendropsophus rhodopeplus	-0.0341948	0.985628	0.503107	-2.00375	0.667779	0.00400082	0.101366	0.202252	0.143137	0.0186671	77	-2.65833	7.35	0.00271226	0.225905	0.0981674	0.80896	0.238562	0.262062	0.225905	661.513	666.658
Amphibia	Hylidae	45	Dendropsophus robertmertensi	0.434225	-0.514493	-0.126259	-0.267363	1.1e-11	0.180601	0.613165	0.888071	0.0983961	0.000179543	101	0.2	-0.15	3.37606e-07	0.311331	0.206726	0.846018	0.305503	0.27814	0.311331	638.633	633.929
Amphibia	Hylidae	46	Dendropsophus rubicundulus	0.58715	-0.467161	-3.26519	13.9855	0.27127	0.925524	0.309946	0.655264	0.241757	0.004822	33	23.5667	-43.05	0.00136843	0.466923	0.208879	0.793003	0.517633	0.530664	0.466923	636.026	639.211
Amphibia	Hylidae	47	Dendropsophus sanborni	0.213249	1.86088	0.420449	-7.13587	0.216956	0.420477	0.719698	0.626242	0.0400668	0.0023876	97	-5.925	2.875	0.00190794	0.132808	0.0922304	0.752106	0.188469	0.195533	0.141762	160.563	161.771
Amphibia	Hylidae	48	Dendropsophus sarayacuensis	0.131844	0.227165	0.0871691	-0.696546	0.204442	0.566622	0.812473	0.644026	-0.0370554	0.00314668	72	-0.797222	-0.797222	5.14653e-05	0.183945	0.214809	0.810339	0.257329	0.294104	0.183945	1048.07	1036.64
Amphibia	Hylidae	49	Dendropsophus sartori	0.241372	0.651804	1.19602	-6.53627	0.159201	0.455283	0.390851	0.382984	-0.0714529	0.0339641	26	16.4833	4.4	0.000805756	0.341084	0.396997	0.724487	0.269949		0.335326	315.211	310.198
Amphibia	Hylidae	50	Dendropsophus seniculus	0.939695	-4.50587	-2.68244	18.8078	0.000464255	0.0533519	0.0774958	0.164501	0.213859	0.0554676	30	3.30833	-46.725	0.0829892	0.246237	0.0844957	0.807281	0.584919	0.52073	0.246237	815.93	813.506
Amphibia	Hylidae	51	Dendropsophus subocularis	0.473762	-0.2728	-0.832992	1.15554	0.00443783	0.680248	0.136229	0.617454	0.150672	0.00722834	31	-4.93333	-4.15	0.00166559	0.409427	0.240108	0.820378	0.624402	0.999992	0.409427	586.922	584.571
Amphibia	Hylidae	52	Dendropsophus triangulum	-0.0997313	1.45558	0.666397	-2.55336	0.394916	0.0636969	0.0936149	0.304477	0.114388	0.0103831	92	-3.775	-10.8583	1.25542e-06	0.314665	0.204058	0.860252	0.352763	0.353258	0.315591	196.976	196.071
Amphibia	Hylidae	53	Dendropsophus virolinensis	0.169477	0.00624676	0.395165	-0.16642	0.705254	0.99543	0.852167	0.974838	-0.10115	5.64e-05	21	-2	-5.925	7.21193e-05	0.575015	0.574796	0.672462	1		0.575015	275.019	277.31
Amphibia	Hylidae	54	Dendropsophus walfordi	-0.616009	12.7443	3.27286	-53.8838	0.308033	0.196508	0.107827	0.112687	0.0799298	0.0795975	32	-53.5	28.55	0.0141543	0.189897	0.178923	0.741111	0.263208	0.0799298	0.201617	199.345	199.413
Amphibia	Hylidae	55	Dendropsophus werneri	0.834094	-0.275892	-1.77419	0.360869	0.035315	0.948408	0.366558	0.985431	-0.00206932	1.49e-05	24	1.35833	-16.725	0.00232685	0.376725	0.329401	0.755794	0.529137		0.395295	738.1	733.512
Amphibia	Hylidae	56	Diaglena spatulata	0.0215024	3.29426	3.93935	-38.0835	0.916522	0.171818	0.0848578	0.139363	0.00464882	0.0322938	70	-22.1083	-1.00833	0.00139783	0.11939	0.142046	0.830384	0.0763009	0.177964	0.12653	196.449	190.249
Amphibia	Hylidae	57	Duellmanohyla chamulae	-0.0125104	-0.0726395	0.57895	1.70254	0.943164	0.903524	0.255617	0.391673	0.282203	0.0159327	35	-0.272222	-2.76667	0.000264951	0.524491	0.236842	0.887006	0.877092	0.876282	0.525233	287.251	289.841
Amphibia	Hylidae	58	Duellmanohyla ignicolor	0.563421	-0.642766	-0.361009	-0.468139	3.98e-07	0.0474661	0.259989	0.769376	0.459154	0.0019062	26	-6.08333	-3.775	4.48677e-06	0.795535	0.297921	0.919117	0.927123		0.795535	237.476	237.46
Amphibia	Hylidae	59	Duellmanohyla rufioculis	0.539171	-0.805757	-0.637642	2.32984	0.00311992	0.207086	0.164291	0.161797	-0.0250767	0.0682831	32	0.525	-0.836111	0.0269952	0.0785965	0.161923	0.754961	0.326575	0.452315	0.0785965	637.029	641.456
Amphibia	Hylidae	60	Duellmanohyla schmidtorum	0.441303	-0.733462	-0.589197	2.61017	2.53e-05	0.0460868	0.0679578	0.060539	0.0289552	0.086375	43	-20.7	0.719444	0.000444332	0.227543	0.270778	0.796141	0.643948	0.866395	0.25201	290.949	290.817
Amphibia	Hylidae	61	Duellmanohyla soralia	-1.08653	7.16265	6.72396	-35.5193	0.059162	0.0214597	0.0219968	0.0218809	0.147644	0.241555	23	-11.6917	-45.0917	5.61894e-06	0.627338	0.655836	0.852394	0.999999		0.627338	192.243	182.675
Amphibia	Hylidae	62	Duellmanohyla uranochroa	0.953565	-1.1068	-1.9181	3.98919	0.0089717	0.27694	0.0534354	0.169185	0.137969	0.0728163	25	0.05	-0.2	0.000760342	0.455825	0.350939	0.807133	0.851319		0.455825	230.645	232.362
Amphibia	Hylidae	63	Ecnomiohyla miotympanum	0.528271	-0.597149	-0.799628	2.36528	2.99e-53	1.21e-08	2.4e-09	4.87e-06	0.0912629	0.0433306	450	0.680556	-0.563889	9.58445e-10	0.124342	0.0761891	0.863647	0.191055	0.212146	0.124342	395.118	398.295
Amphibia	Hylidae	64	Exerodonta melanomma	0.370138	0.00281411	0.0151414	-1.34952	4.16e-05	0.99185	0.974889	0.393346	0.0849028	0.00774284	88	29.2	32.925	0.0597022	0.115259	0.0370527	0.822496	0.157195	0.105389	0.115259	140.535	147.027
Amphibia	Hylidae	65	Exerodonta pinorum	-0.708584	3.28959	5.93304	-19.9898	0.245096	0.159203	0.107029	0.153818	0.0487855	0.105986	21	-29.2	50.55	0.00022024	0.528592	0.513822	0.81487	1		0.515077	210.68	209.796
Amphibia	Hylidae	66	Exerodonta smaragdina	0.577611	-0.781365	-1.79129	5.04442	2.64e-06	0.0641591	0.0707193	0.170589	0.0682229	0.02046	88	0.236111	-0.308333	0.00171274	0.152905	0.102222	0.804865	0.229017	0.200417	0.152905	3403.65	3396.56
Amphibia	Hylidae	67	Exerodonta sumichrasti	0.289922	0.0144285	0.31076	-1.23974	8.81e-06	0.95534	0.48223	0.483569	0.000624442	0.00404576	123	-1.29722	0.272222	3.27309e-07	0.194716	0.193365	0.836949	0.260264	0.328752	0.201137	661.597	661.598
Amphibia	Hylidae	68	Exerodonta xera	0.727115	-1.03231	-0.0473758	-2.07835	0.116139	0.413052	0.991109	0.872352	0.105972	0.00118934	21	0.525	-55	0.00175472	0.504719	0.340125	0.667518	0.981358		0.504719	137.18	136.939
Amphibia	Hylidae	69	Hyla andersonii	1.34594	-14.6022	-8.80233	130.665	0.473747	0.698328	0.537941	0.647243	0.0140367	0.00353727	60	-15.7583	19.05	0.00336354	0.15234	0.134808	0.792009	0.375218	0.528155	0.15234	674.133	675.975
Amphibia	Hylidae	70	Hyla annectans	0.393605	-0.0510991	0.259592	-2.59196	0.00379789	0.875507	0.787561	0.285153	0.15535	0.00699671	140	-2.275	13.65	0.000999235	0.213622	0.0640117	0.800172	0.25707	0.220525	0.213622	1129.55	1129.36
Amphibia	Hylidae	71	Hyla arborea	0.438586	-0.539596	-0.551569	1.50454	0	1.01e-15	2.34e-06	0.0657995	0.0515218	0.000380752	8435	-8.575	0.525	1.69831e-47	0.0744382	0.023289	0.799375	0.0626837	0.057952	0.0744382	160.591	160.567
Amphibia	Hylidae	72	Hyla arenicolor	0.230513	-0.233037	-0.0063118	4.5589	3.79e-13	0.00872571	0.98793	8.57e-05	0.107535	0.00933049	1485	0.680556	-0.15	9.26421e-22	0.152444	0.0541489	0.859797	0.169834	0.184667	0.152444	478.613	477.034
Amphibia	Hylidae	73	Hyla avivoca	-0.809095	20.6049	7.31531	-134.79	0.0627668	0.0111093	0.00973885	0.0115523	0.0232339	0.039365	163	-9.5	-19.325	0.000139903	0.0720419	0.0872692	0.766407	0.0888875	0.088408	0.0720419	1161.8	1161.83
Amphibia	Hylidae	74	Hyla chinensis	0.488241	0.402588	0.507165	-4.985	2.46e-06	0.673822	0.220854	0.16279	0.0286866	0.00617341	309	-55	1.175	5.31269e-09	0.125934	0.102474	0.907926	0.159927	0.288342	0.127422	77639.4
Amphibia	Hylidae	75	Hyla chrysoscelis	0.33449	-0.632843	0.333205	-0.203041	7.54e-33	0.00299054	0.102112	0.900655	0.0315643	8.57e-06	1763	-5.21667	-15.0333	0.00237186	0.0366294	0.00506499	0.803524	0.045325	0.07403	0.0366294	12938.1	12949.1
Amphibia	Hylidae	76	Hyla cinerea	0.420657	-0.703009	-0.872666	11.0011	6.57e-21	0.274693	0.006171	0.0247183	0.00668172	0.00132501	3785	-19.05	-1.00833	2.64022e-42	0.0530547	0.0476612	0.752402	0.0354032	0.0703791	0.0530547	1350.4	1357.58
Amphibia	Hylidae	77	Hyla euphorbiacea	0.6259	-0.556912	-0.770919	0.913741	2.79e-11	0.0228389	0.108536	0.554118	0.0929027	0.00223086	144	-1.04167	-3.775	0.0202235	0.125105	0.033758	0.867363	0.183797	0.253683	0.13131	3016.06	3015.89
Amphibia	Hylidae	78	Hyla eximia	0.457215	-0.275659	-0.616028	1.87978	6.33e-40	0.00150385	0.00366307	0.00325891	0.00504729	0.0060861	1421	-0.116667	-0.2	4.81324e-17	0.0474923	0.0484414	0.875732	0.0621007	0.0859131	0.0474923	15446.4	15433
Amphibia	Hylidae	79	Hyla femoralis	0.610866	-1.06031	-1.57269	-4.37833	1.03e-11	0.197501	0.0179823	0.646757	0.0174147	0.000284083	728	-26.925	-11.0667	0.000313557	0.0346156	0.017414	0.738981	0.0256088	0.0674412	0.0346156	36511.5
Amphibia	Hylidae	80	Hyla gratiosa	0.388966	-1.62548	-0.220378	8.13002	0.0011313	0.191656	0.792851	0.409688	0.00353334	0.0016635	409	0.2	2.55	0.00553894	0.0206649	0.0186691	0.771998	0.0458866	0.0469654	0.0206649	1273.51	1273.56
Amphibia	Hylidae	81	Hyla helenae	-0.353918	8.82583	1.71906	-34.5993	0.0222758	1.58e-06	0.0035693	2.92e-05	0.829416	0.230598	23	0.758333	-1.48056	4.95962e-08	0.911736	0.301692	0.887204	0.97616		0.911736	12423.1	12383.9
Amphibia	Hylidae	82	Hyla immaculata	5.52033	-144.726	-35.7484	1023.04	0.209009	0.135767	0.274098	0.156819	0.13238	0.0148068	120	20.425	-55	0.0158655	0.160555	0.0422713	0.899129	0.364258	0.752177	0.167511	6142.33	6135.04
Amphibia	Hylidae	83	Hyla intermedia	0.251333	-1.60782	1.91943	15.9136	0.118354	0.350705	0.270834	0.395175	0.121917	0.00266586	240	-0.602778	46.725	0.0512895	0.133311	0.0139167	0.815119	0.12521	0.124512	0.135403	3519.05
Amphibia	Hylidae	84	Hyla japonica	0.241409	-0.537915	0.923282	-0.64148	7.75e-22	0.0126713	4.73e-09	0.581945	0.0820052	0.000231226	1205	-1.175	-4.15	2.1402e-06	0.0987963	0.0169805	0.852265	0.117542	0.136631	0.0987963	167.35	188.611
Amphibia	Hylidae	85	Hyla meridionalis	0.483345	-0.989122	-0.50821	2.27835	1.7e-93	1.55e-08	0.0720107	0.292659	0.0911192	0.000381672	2639	-0.0666667	0.0833333	4.2647e-23	0.123926	0.0331517	0.80633	0.151582	0.173002	0.123926	1115.91	1117.87
Amphibia	Hylidae	86	Hyla molleri	0.241507	0.641473	1.20757	-9.38976	0.0477183	0.292574	0.31182	0.123231	0.0249975	0.0316222	76	-55	-2.875	0.000383335	0.15503	0.156454	0.758066	0.164096	0.322016	0.152415	2151.17
Amphibia	Hylidae	87	Hyla orientalis	0.486955	-1.01456	-1.57881	8.62551	1.02e-18	0.0172279	0.00704444	0.112466	0.0940178	0.0196416	119	-50.55	-3.41667	4.59142e-06	0.22905	0.15124	0.810023	0.212321	0.319173	0.228734	13657.6
Amphibia	Hylidae	88	Hyla plicata	0.590481	-0.402209	-0.68589	0.835996	7.23e-10	0.0466334	0.245825	0.548288	0.0704027	0.00112305	300	-0.166667	-0.2	0.00381414	0.0952619	0.0257328	0.800664	0.112642	0.127087	0.0952619	26197.7
Amphibia	Hylidae	89	Hyla raddiana	0.680677	-2.41745	-1.41391	12.7641	0.0227014	0.453799	0.539881	0.589165	-0.0829644	0.0141853	24	-0.2	0.416667	0.00745505	0.238234	0.293488	0.753403	0.492679		0.238234	616.836	616.642
Amphibia	Hylidae	90	Hyla sarda	0.556096	2.02344	-4.86474	-13.3997	0.000779122	0.181552	0.0315202	0.410911	0.0554742	0.00483302	134	-31.2167	-1.54167	0.0383965	0.0814487	0.0302216	0.736519	0.0743055	0.0713369	0.0814487	961.146
Amphibia	Hylidae	91	Hyla savignyi	0.328446	0.188898	0.688528	-7.94526	3.01e-12	0.354438	0.358405	0.0450335	0.025527	0.0166259	239	-18.5333	46.725	0.00129239	0.0515036	0.042275	0.820894	0.105139	0.0930349	0.0515036	2340.19	2339.54
Amphibia	Hylidae	92	Hyla squirella	0.321141	-1.35261	-0.479267	19.8162	5.71e-10	0.0330668	0.244316	0.00333497	0.00580032	0.00548943	1566	-15.7583	-0.641667	1.29282e-18	0.0487376	0.0483444	0.688751	0.0280775	0.0819279	0.0493461	221.936	218.076
Amphibia	Hylidae	93	Hyla versicolor	0.572527	-2.83644	-1.05308	13.1343	7.38e-35	1.88e-08	0.00737839	0.00300884	0.0414958	0.00243833	3466	0.236111	-0.308333	4.80489e-18	0.0596411	0.0205679	0.804112	0.069753	0.10591	0.0596411	120.626	102.235
Amphibia	Hylidae	94	Hyla walkeri	0.0700675	0.88136	0.954029	-3.80233	0.43262	0.000265816	0.00840534	0.00370637	0.119174	0.0795906	99	-16	54.5	2.09589e-05	0.204903	0.162695	0.845983	0.212208	0.222921	0.204903	1141.89	1103.44
Amphibia	Hylidae	95	Hyla wrightorum	0.229094	-0.338166	1.2584	1.98668	0.0401528	0.197397	0.222255	0.411407	0.161151	0.00392654	146	8.925	-2.55	0.00170862	0.213755	0.0554423	0.809969	0.292826	0.340119	0.213114	2053.92	2014.46
Amphibia	Hylidae	96	Hylomantis buckleyi	0.346657	-0.859989	-0.716724	3.1874	0.00129967	0.105241	0.0361805	0.0700138	0.023347	0.0452933	74	-3.09167	-3.09167	4.02251e-11	0.453118	0.457402	0.766334	0.437307	0.59258	0.453118	14801.9
Amphibia	Hylidae	97	Hylomantis lemur	0.60152	-0.57909	-1.15256	3.27254	0.0247753	0.617524	0.110638	0.332975	0.176873	0.0257711	32	55	-55	0.000495381	0.451957	0.274234	0.880622	0.692009	0.997341	0.459462	31509.7	31493.8
Amphibia	Hylidae	98	Hyloscirtus alytolylax	0.235722	0.36837	0.370584	-2.52639	0.000637557	0.109079	0.0550864	0.00401513	0.202406	0.12888	57	1.23611	0.563889	0.0029433	0.210946	0.136962	0.781349	0.357603	0.481965	0.210946	1074.57	1074.38
Amphibia	Hylidae	99	Hyloscirtus bogotensis	0.571908	-0.545744	-1.29462	2.9476	0.00169121	0.0941466	0.0432721	0.02566	0.0874877	0.0892837	55	0.875	2	2.15545e-05	0.295464	0.285706	0.838961	0.538094	0.51413	0.295464	1196.62	1197.45
Amphibia	Hylidae	100	Hyloscirtus colymba	0.343087	-0.278226	-0.494555	1.20136	0.110595	0.756442	0.454773	0.689526	0.0694865	0.00609939	26	15.0333	-11.275	0.0547161	0.210342	0.130052	0.812687	0.791479		0.232619	610.537	612.056
Amphibia	Hylidae	101	Hyloscirtus larinopygion	0.425231	-0.354997	-0.649094	1.15535	3.68e-08	0.011497	0.0117853	0.0388744	0.139804	0.0829693	48	-1.725	3.775	0.0300368	0.148476	0.0910869	0.784306	0.139804	0.139804	0.166199	252.292	250.479
Amphibia	Hylidae	102	Hyloscirtus palmeri	0.419181	-0.687534	-0.604362	2.31815	7.22e-07	0.0749062	0.0127446	0.0416785	0.0502334	0.050285	82	6.4	9.11667	1.07546e-05	0.219597	0.213376	0.761122	0.25952	0.292657	0.219597	409.57	418.649
Amphibia	Hylidae	103	Hyloscirtus phyllognathus	0.273506	-0.0927604	-0.481876	0.930035	0.00666968	0.763318	0.200992	0.464983	0.0322839	0.0085825	62	1.10833	10.65	9.1341e-05	0.251506	0.217024	0.888698	0.468518	0.502897	0.251506	452.118	436.943
Amphibia	Hylidae	104	Hypsiboas albomarginatus	0.625638	-0.544956	-0.906994	-1.98216	1.9e-15	0.0623856	0.0957483	0.627638	0.0788744	0.00191167	115	-55	-1.175	0.00722712	0.135261	0.0568142	0.844405	0.162878	0.266474	0.135261	151.685	151.385
Amphibia	Hylidae	105	Hypsiboas albopunctatus	0.0687021	2.72987	-0.0632953	-6.82333	0.730049	0.0223382	0.948122	0.226247	0.278217	0.0168529	65	26	-42.6583	0.0219674	0.321974	0.0585593	0.793758	0.359818	0.474557	0.321974	270.491	274.157
Amphibia	Hylidae	106	Hypsiboas bischoffi	-0.255636	2.81507	3.24847	-15.9448	0.730666	0.473783	0.455651	0.485784	-0.132932	0.0303598	20	0.2	0.641667	0.00869146	0.249722	0.352595	0.621264	0.400439		0.249722	596.717	603.85
Amphibia	Hylidae	107	Hypsiboas boans	0.0685555	0.437835	0.129662	-0.195894	0.00334365	0.0187509	0.0488007	0.740899	0.0600252	0.000257942	400	-12.525	-1.14167	4.90344e-09	0.137713	0.0773615	0.795263	0.0953139	0.148738	0.137713	473.529	466.65
Amphibia	Hylidae	108	Hypsiboas calcaratus	0.0382388	0.617684	0.193379	-0.778272	0.742603	0.390137	0.601225	0.729496	0.0201708	0.00101504	117	-7.35	-5.5	2.1168e-08	0.257888	0.232584	0.808276	0.219846	0.330347	0.257888	1094.92
Amphibia	Hylidae	109	Hypsiboas cinerascens	0.214858	-2.57874	-0.164082	6.99046	0.142807	0.0655599	0.710194	0.0668286	0.0732795	0.0325076	99	-5.35833	-4.79167	9.50979e-10	0.3537	0.304344	0.862415	0.30352	0.532446	0.3537	581.559	583.074
Amphibia	Hylidae	110	Hypsiboas crepitans	0.285136	0.185147	-0.225938	0.174712	2.18e-21	0.178848	0.0713937	0.780961	0.0499041	0.00014448	510	0.0277778	1.725	1.43095e-07	0.100393	0.0503363	0.860853	0.137296	0.180205	0.100393	179.704	177.246
Amphibia	Hylidae	111	Hypsiboas dentei	-0.0770334	2.31323	0.739524	-11.6004	0.744061	0.495503	0.333914	0.330381	0.0977908	0.0259484	35	-36.15	-9.11667	8.53598e-07	0.579123	0.46481	0.82701	0.40741	0.440655	0.591988	3174.1	3163.6
Amphibia	Hylidae	112	Hypsiboas faber	0.658941	-1.27426	-1.72897	7.63518	0.0021413	0.45847	0.135344	0.411333	0.00263079	0.00755218	91	-6.875	1.35833	8.40479e-06	0.20085	0.199164	0.762718	0.193969	0.206302	0.20085	973.392	973.516
Amphibia	Hylidae	113	Hypsiboas fasciatus	-0.0396781	0.515256	0.576961	-1.89673	0.493333	0.125899	0.0106118	0.27049	0.0389654	0.00878262	135	-38.025	11.9	6.28205e-07	0.198	0.164257	0.817912	0.180444	0.403632	0.198	822.961	825.245
Amphibia	Hylidae	114	Hypsiboas geographicus	0.319692	-0.342577	-0.687592	2.09596	1.41e-10	0.148165	0.000170905	0.026446	0.058794	0.0176975	266	-0.308333	-1.00833	7.14774e-15	0.239151	0.196013	0.805336	0.290772	0.295531	0.239151	4292.28	4291.73
Amphibia	Hylidae	115	Hypsiboas heilprini	0.344061	-0.337659	-0.196292	1.83814	4.96e-05	0.456985	0.644746	0.451294	-0.035737	0.00901595	67	0.2	-0.641667	0.155303	-0.0119539	0.031718	0.787807	-0.0171945	-0.035737	0	229.12	220.964
Amphibia	Hylidae	116	Hypsiboas lanciformis	-0.00705646	0.505744	0.37508	-0.553414	0.89355	0.0157809	0.0476144	0.49901	0.140833	0.00202138	196	-4.93333	12.525	6.01579e-06	0.22614	0.0860159	0.830317	0.265073	0.280325	0.229901	869.312	869.267
Amphibia	Hylidae	117	Hypsiboas lundii	-5.66416	31.0656	35.1222	-182.105	0.249305	0.210404	0.229975	0.214386	-0.0451476	0.0824408	22	0.875	1.35833	0.001239	0.370481	0.438694	0.710207	0.677978		0.370481	1085.07	1084.19
Amphibia	Hylidae	118	Hypsiboas multifasciatus	-0.099054	3.61087	1.49554	-24.0801	0.628302	0.215469	0.0590965	0.0618491	0.183592	0.0551174	55	-5.64167	2.55	0.00161125	0.281595	0.147676	0.786191	0.232913	0.247225	0.269413	2253.9	2260.98
Amphibia	Hylidae	119	Hypsiboas ornatissimus	-0.366565	10.221	1.83491	-41.5251	0.433991	0.241929	0.263208	0.184646	0.0530854	0.0858067	22	0.875	0.0666667	0.0658435	0.136911	0.157657	0.828644	0.734908		0.143193	463.161	463.683
Amphibia	Hylidae	120	Hypsiboas pardalis	0.354242	-0.704582	-0.882703	7.75131	0.538796	0.826179	0.79189	0.664665	-0.0232804	0.00946448	22	2.18333	-1.48056	0.0421811	0.182829	0.18613	0.686968	0.393155		0.156451	1527.39	1527.16
Amphibia	Hylidae	121	Hypsiboas pellucens	0.214017	0.0403808	0.26669	-0.236046	0.0153379	0.966558	0.35873	0.945098	-0.0149354	0.000110735	45	-55	-4.4	0.000543912	0.244385	0.241751	0.901419	0.218012	0.38744	0.260021	198.818	199.81
Amphibia	Hylidae	122	Hypsiboas picturatus	0.469943	-0.596685	-0.37232	1.0486	1.02e-07	0.334585	0.0161873	0.622274	0.1702	0.00511993	41	-0.452778	-8.575	0.195277	0.202179	0.0347	0.824438	0.262858	0.1702	0.189165	468.444	471.903
Amphibia	Hylidae	123	Hypsiboas polytaenius	0.536685	-0.320235	-1.50977	4.15733	0.0604853	0.860677	0.286669	0.655322	0.0441047	0.00483965	41	36.15	-54	0.00197127	0.260591	0.205089	0.723754	0.236651	0.170089	0.260591	143.35	143.482
Amphibia	Hylidae	124	Hypsiboas prasinus	0.17831	2.92228	0.886777	-14.1014	0.773116	0.403949	0.778072	0.42039	-0.00974844	0.0225341	31	-1.90833	-0.875	0.0104593	0.191861	0.203983	0.805499	0.548986	0.469404	0.192405	209.53	206.891
Amphibia	Hylidae	125	Hypsiboas pugnax	0.318101	0.267569	-0.219648	-0.411962	2.67e-15	0.213554	0.155464	0.653309	0.0674722	0.000920494	206	-0.1	1.725	4.73762e-05	0.140143	0.0725276	0.855961	0.165911	0.218039	0.140143	364.581	358.603
Amphibia	Hylidae	126	Hypsiboas pulchellus	0.321329	-0.068516	0.733794	-3.26426	4.42e-07	0.739452	0.180013	0.270123	0.0396742	0.00474978	248	0.0666667	-0.1	0.00122824	0.075399	0.0400407	0.76064	0.0578206	0.108276	0.075399	324.321	324.271
Amphibia	Hylidae	127	Hypsiboas punctatus	0.378124	-0.814377	-0.698529	3.76626	3.16e-12	0.0257751	0.00103387	0.00930408	0.0363212	0.0297503	224	-0.308333	-2.45833	2.06025e-15	0.254137	0.244636	0.831638	0.287372	0.317812	0.254137	374.726	374.866
Amphibia	Hylidae	128	Hypsiboas raniceps	0.353438	-0.2633	-0.0167397	-7.51138	8.43e-06	0.8363	0.970527	0.348916	0.0510021	0.00357282	235	-0.236111	0.2	0.00057394	0.0951528	0.0471574	0.787204	0.108413	0.113656	0.0951528	288.242	284.204
Amphibia	Hylidae	129	Hypsiboas rosenbergi	0.346463	-0.603839	-0.0653963	0.950856	9.12e-10	0.300067	0.635851	0.616392	0.00877835	0.00231718	109	0.2	-0.452778	0.000773726	0.108254	0.09903	0.774793	0.0850067	0.120331	0.115385	1584.53	1584.36
Amphibia	Hylidae	130	Hypsiboas rubracylus	0.149186	-0.113782	0.0776454	0.58908	0.341588	0.893024	0.707839	0.786052	-0.0801767	0.0034021	25	-22.9833	-45.0917	0.00288407	0.296661	0.333135	0.606594	0.363305		0.296661	2235.41	2235.98
Amphibia	Hylidae	131	Hypsiboas rufitelus	0.00156468	1.22457	0.274116	-1.19772	0.994747	0.727983	0.607801	0.885735	-0.00802	0.00085219	26	-12.1083	-0.908333	0.00164016	0.363417	0.327716	0.814913	0.439633		0.397573	1916.82	1921.85
Amphibia	Hylidae	132	Hypsiboas semilineatus	0.197689	3.97224	1.12436	-32.921	0.0843612	0.00737268	0.125297	0.00110826	0.373024	0.121122	62	-3.30833	1.54167	9.07009e-13	0.689279	0.421823	0.918703	0.765122	0.859533	0.692087	1995.43	1993.56
Amphibia	Hylidae	133	Hypsiboas wavrini	0.0349154	0.862044	0.567688	-10.2225	0.928025	0.889892	0.708431	0.678633	0.143514	0.00454356	34	-0.236111	-0.2	0.000456418	0.431789	0.266612	0.794673	0.554948	0.762347	0.431789	139.026	142.861
Amphibia	Hylidae	134	Isthmohyla pictipes	1.6354	-2.50559	-3.36827	6.25111	0.000559244	0.0136832	0.00170207	0.0146019	0.40297	0.220598	21	0.0666667	33.2833	0.00323022	0.493138	0.297241	0.772809	0.733379		0.520606	858.352	858.543
Amphibia	Hylidae	135	Isthmohyla pseudopuma	0.764528	-1.26341	-1.38402	3.82576	0.000380796	0.0213966	0.0169242	0.0133326	0.0624049	0.103813	60	-3.09167	54.5	0.000618682	0.152284	0.189122	0.805222	0.288256	0.28529	0.152345	178.359	177.612
Amphibia	Hylidae	136	Isthmohyla rivularis	0.271476	0.366425	0.186922	-1.01025	0.133422	0.497125	0.714407	0.522776	-0.054336	0.0106997	42	5.075	-29.85	0.000214445	0.260184	0.302206	0.791831	0.206804	0.511863	0.278294	213.204	213.227
Amphibia	Hylidae	137	Isthmohyla tica	0.283155	-0.00648617	-0.156176	1.09915	0.529395	0.996206	0.884244	0.736345	0.0409951	0.00412122	28	-0.380556	10.075	0.0826353	0.152243	0.103008	0.923939	0.864176	0.792195	0.152243	509.227	489.452
Amphibia	Hylidae	138	Itapotihyla langsdorffii	0.269083	1.65508	0.934876	-13.3265	0.0669558	0.228846	0.194319	0.081315	0.0636019	0.0582104	52	-19.05	8.4	0.0141187	0.120621	0.111875	0.711406	0.115303	0.0762768	0.118189	193.469	179.645
Amphibia	Hylidae	139	Litoria adelaidensis	0.583552	-4.18373	-2.12724	26.3759	1.47e-05	0.0137943	0.158683	0.199424	0.0286953	0.00519831	310	-0.308333	5.64167	6.32949e-07	0.0996149	0.0754294	0.904089	0.161071	0.276607	0.0996149	117.123	117.945
Amphibia	Hylidae	140	Litoria alboguttata	-0.0228071	1.53283	3.19924	-30.8926	0.612572	0.00599156	4.39e-12	5.91e-07	0.144831	0.0224285	965	0.2	1.175	1.81456e-10	0.158708	0.036262	0.888008	0.214209	0.226634	0.158708	159.355	157.587
Amphibia	Hylidae	141	Litoria angiana	0.448027	0.216787	-0.404665	-0.893031	0.000119704	0.46504	0.166025	0.286812	0.394795	0.0075536	93	-5.5	10.65	8.28419e-05	0.485421	0.0952243	0.842562	0.52054	0.485336	0.487914	446.121	441.413
Amphibia	Hylidae	142	Litoria arfakiana	0.372418	0.0728874	-0.45519	-0.248638	0.00159358	0.816584	0.0635598	0.740273	0.333172	0.00127619	59	-0.416667	5.925	0.0972871	0.364696	0.0311697	0.897862	0.565715	0.568164	0.375504	316.258	315.573
Amphibia	Hylidae	143	Litoria aurea	0.506658	-2.12111	0.275278	1.8465	7.64e-31	3.27e-05	0.417593	0.666638	0.0745851	9.59e-05	1792	0.05	-0.0833333	2.15325e-23	0.124509	0.0499361	0.962351	0.203937	0.254651	0.124509	201.888	201.722
Amphibia	Hylidae	144	Litoria aurifera	0.126742	-2.74377	-0.358755	16.7157	0.47202	0.191251	0.795616	0.310025	0.31493	0.0272907	28	-22.8	52.5	0.00998011	0.460265	0.156477	0.827777	0.382386	1	0.460265	449.981	451.932
Amphibia	Hylidae	145	Litoria australis	0.033558	0.427585	1.48476	-15.7702	0.172412	0.190523	2.07e-10	3.36e-05	0.106029	0.0131241	1182	0.875	1.23611	2.7497e-05	0.106316	0.0134112	0.882974	0.115173	0.176368	0.106381	4443.26	4443.17
Amphibia	Hylidae	146	Litoria becki	1.27214	-1.79645	-3.02513	5.7103	0.000589366	0.0514011	0.00825703	0.0612872	0.442342	0.0599407	36	0.680556	0.488889	0.00141872	0.548824	0.157295	0.840125	0.581698	0.710553	0.548824	8341.84	8347.27
Amphibia	Hylidae	147	Litoria bella	0.377409	-4.59193	-1.52017	28.9815	0.25945	0.448408	0.481615	0.485582	-0.0334222	0.011368	46	20.425	52.5	0.00296068	0.154777	0.18702	0.74876	0.0767466	0.25842	0.154777	733.977	735.163
Amphibia	Hylidae	148	Litoria bicolor	0.11776	-1.30349	0.572165	3.97513	0.000110926	0.0016239	0.000223067	0.039326	0.0671941	0.00315303	1260	-1.48056	0.488889	1.50428e-05	0.0778945	0.013828	0.873951	0.0934103	0.0925202	0.0771857	472.884	472.792
Amphibia	Hylidae	149	Litoria booroolongensis	0.163416	0.373201	0.530568	-6.09665	0.00849897	0.256252	0.351053	0.0354532	0.0455306	0.00540372	785	10.075	-20.975	1.44146e-21	0.145736	0.105226	0.906134	0.136024	0.219778	0.146412	31300.1	31366.9
Amphibia	Hylidae	150	Litoria brevipalmata	0.133295	0.393417	2.26816	-19.1949	0.138546	0.669803	0.000258882	0.0028857	0.301234	0.0172792	365	-5.78333	-0.525	7.27291e-15	0.394496	0.109772	0.921271	0.426772	0.450612	0.394496	145.584	143.705
Amphibia	Hylidae	151	Litoria brevipes	-0.0443758	1.43498	3.06515	-26.2559	0.332223	0.00503937	7.84e-10	3.7e-06	0.133508	0.0319516	593	-0.2	0.797222	1.80531e-12	0.174145	0.0723827	0.875517	0.282098	0.304375	0.174145	10619.4
Amphibia	Hylidae	152	Litoria burrowsi	-0.025024	1.31011	0.489897	-4.83413	0.839739	0.141954	0.428777	0.243017	0.01577	0.0566634	26	-55	-0.380556	0.0981961	0.0765604	0.110159	0.656377	0.145521		0.0831357	270.402	274.226
Amphibia	Hylidae	153	Litoria caerulea	0.155108	-0.742324	1.07979	-1.41961	1.3e-47	4.85e-11	3.86e-49	0.0871886	0.173054	0.000367331	6589	-0.344444	0.183333	3.45713e-68	0.210074	0.0373702	0.864405	0.216874	0.230654	0.210074	328.208	328.495
Amphibia	Hylidae	154	Litoria castanea	1.26916	-4.56876	-9.9016	41.9083	0.0136973	0.0694587	0.0950726	0.126913	0.257398	0.0374167	49	-2.18333	-21.525	0.0280829	0.29785	0.0753404	0.826444	0.527123	0.610101	0.31162	11416.7
Amphibia	Hylidae	155	Litoria cheesmani	-0.366273	3.1513	2.40752	-11.8836	0.466839	0.107541	0.181984	0.0816239	0.145852	0.0899033	32	-1.41944	10.65	0.00175257	0.331856	0.257907	0.782458	0.513609	0.416297	0.344953	14417.4	14410.5
Amphibia	Hylidae	156	Litoria chloris	0.260124	-1.37538	0.633657	1.14931	1e-11	6.2e-07	0.0106207	0.530098	0.384014	0.000253391	960	0.488889	-0.1	1.47637e-21	0.439709	0.0557746	0.941244	0.463945	0.473727	0.439257	3084.96	3041.72
Amphibia	Hylidae	157	Litoria citropa	-0.244008	1.75751	4.58214	-20.8182	4.99e-06	0.000169412	2.27e-23	1.1e-07	0.333777	0.0224771	851	-3.775	2.65833	1.88181e-57	0.490507	0.178654	0.942542	0.518806	0.56378	0.491045	4893.22	4915.39
Amphibia	Hylidae	158	Litoria congenita	0.296635	0.902278	-0.285697	-1.66213	0.30719	0.83097	0.802909	0.894025	-0.0330829	0.0003633	52	-55	3.525	0.000326062	0.212492	0.231492	0.870265	0.580167	0.761233	0.212492	188.977	187.695
Amphibia	Hylidae	159	Litoria cooloolensis	1.01073	-8.72855	-9.22683	128.767	0.138777	0.344728	0.052723	0.0517777	0.259121	0.031653	92	0.2	1.66389	0.000196316	0.339752	0.109626	0.960663	0.53911	0.644852	0.339752	57805.7	57577.6
Amphibia	Hylidae	160	Litoria coplandi	0.0822296	-0.320433	0.44567	-5.36203	0.00710192	0.352074	0.0978403	0.0946116	0.105782	0.00506707	496	0.563889	46.725	1.16076e-12	0.188582	0.0873648	0.857517	0.185956	0.21865	0.188267	385.253	387.806
Amphibia	Hylidae	161	Litoria cryptotis	0.101151	-0.153268	0.968461	-15.2518	0.285948	0.925506	0.430732	0.483286	0.135295	0.00446226	97	-2.55	-0.488889	0.000180586	0.252964	0.118454	0.799533	0.301138	0.430317	0.252964	164.762	161.808
Amphibia	Hylidae	162	Litoria cultripes	0.103316	-0.722071	-0.338254	17.2894	0.00284676	0.0958098	0.604164	0.0610584	0.0307276	0.00881596	389	-1.175	-0.236111	4.58456e-05	0.0632047	0.041042	0.849583	0.0733701	0.0725432	0.0644242	248.637	251.352
Amphibia	Hylidae	163	Litoria cyclorhyncha	0.297544	-1.88084	-1.39512	21.147	0.0183876	0.14718	0.445923	0.216542	0.0119277	0.0120033	128	-55	12.525	2.07644e-10	0.278676	0.272451	0.793869	0.0855227	0.190473	0.286866	7039.18	7036.39
Amphibia	Hylidae	164	Litoria dahlii	-0.0885479	2.04846	2.30374	-25.7499	0.646569	0.586552	0.143403	0.427691	0.0450861	0.00307788	197	-0.05	6.08333	5.93251e-07	0.158349	0.114607	0.91939	0.382283	0.571698	0.158349	6781.79	6771.72
Amphibia	Hylidae	165	Litoria darlingtoni	1.12499	-1.90236	-2.64042	6.37608	0.000189085	0.0139571	0.00458801	0.0112972	0.133876	0.113097	54	0.641667	0.525	0.000221932	0.251349	0.22392	0.796406	0.219351	0.316398	0.251349	510.656	510.65
Amphibia	Hylidae	166	Litoria daviesae	-0.789999	3.02097	7.86385	-26.7717	3.52e-09	5.04e-08	1.95e-13	1.14e-09	0.389169	0.102336	241	0.908333	-0.641667	3.71571e-12	0.417435	0.130249	0.934503	0.486415	0.564487	0.417435	822.792	818.864
Amphibia	Hylidae	167	Litoria dayi	0.317518	-1.39711	0.0396952	3.05008	2.05e-05	0.00478509	0.886202	0.161208	0.21723	0.00777963	200	-24.15	-1.48056	3.07971e-19	0.475873	0.262523	0.916717	0.348726	0.449173	0.475873	4118.23	4116.28
Amphibia	Hylidae	168	Litoria dentata	0.433821	-1.64654	-0.0764033	2.61701	4.24e-51	1.2e-10	0.712052	0.199611	0.204148	0.000577653	2269	-4.65	-1.48056	4.67883e-58	0.289331	0.0856479	0.923504	0.302816	0.317758	0.289331	754.836	753.201
Amphibia	Hylidae	169	Litoria electrica	-0.795181	12.1734	12.072	-161.571	5.35e-06	4.99e-06	1.32e-08	3.52e-07	0.377237	0.158866	116	0.380556	0.908333	3.31737e-09	0.425755	0.206119	0.870105	0.476461	0.453353	0.425755	3066.59	3060.92
Amphibia	Hylidae	170	Litoria eucnemis	0.144261	-0.0185345	0.0106519	0.772014	0.00205924	0.955989	0.94223	0.456524	0.0346086	0.00398801	136	-0.0666667	-0.563889	7.54041e-10	0.273128	0.237207	0.828171	0.303325	0.298063	0.273128	1581.22	1581.67
Amphibia	Hylidae	171	Litoria ewingii	0.486554	-1.23725	-1.04339	3.79294	7.89e-208	7.36e-18	2.87e-11	0.000650129	0.0555185	0.00154606	7110	-26	-0.416667	6.03605e-36	0.0746029	0.0206224	0.93774	0.0689433	0.0765785	0.0746029	1692.19	1692.55
Amphibia	Hylidae	172	Litoria fallax	0.453525	-1.76892	-0.0583041	1.21007	1.1e-231	5.22e-37	0.547964	0.261247	0.21523	0.000143427	6908	-3.09167	-1.175	3.22703e-203	0.313538	0.0984084	0.921532	0.314716	0.33632	0.313538	405.239	409.797
Amphibia	Hylidae	173	Litoria freycineti	0.413093	-1.92798	-0.195244	7.48601	2.93e-06	0.0512251	0.727004	0.260152	0.0272708	0.00204248	606	-2	16	6.635e-06	0.0575603	0.0321817	0.853915	0.127505	0.171535	0.0575603	1488.65	1531.51
Amphibia	Hylidae	174	Litoria genimaculata	0.721922	-2.58803	-0.909485	3.54774	0.121857	0.333245	0.54968	0.711835	0.111422	0.0059593	22	-5.075	-6.875	5.77515e-07	0.784073	0.582517	0.833963	0.908883		0.804758	1686.46	1615.18
Amphibia	Hylidae	175	Litoria gilleni	0.825117	-5.57718	-8.789	87.4534	0.0257084	0.112241	0.167951	0.27518	0.0977935	0.00779138	140	15.275	-21.525	0.0556211	0.114108	0.0237533	0.904141	0.254496	0.572976	0.114108	19076	19070
Amphibia	Hylidae	176	Litoria gracilenta	0.408078	-2.03349	-0.0604047	4.46017	2.61e-54	4.19e-21	0.674136	0.000190987	0.183664	0.00811228	1409	-4.525	-0.488889	3.09316e-50	0.296143	0.120351	0.881156	0.281761	0.323648	0.296143	804.053	821.809
Amphibia	Hylidae	177	Litoria impura	0.504379	-1.5122	-0.766152	4.45135	0.391267	0.897411	0.741751	0.920697	0.0900713	0.000296216	32	-1.60278	-10.2667	0.00030698	0.432964	0.310006	0.852201	0.626143	0.885213	0.452322	1096.88	1095.55
Amphibia	Hylidae	178	Litoria inermis	0.13946	-0.605381	0.13321	2.43471	9.93e-12	0.0049981	0.402223	0.15373	0.0304944	0.00119456	1654	-4.79167	-0.0833333	1.05865e-23	0.0867971	0.0573951	0.86556	0.119072	0.173066	0.0867971	65857.8
Amphibia	Hylidae	179	Litoria infrafrenata	0.370643	-1.44681	-0.518599	5.28309	4.18e-20	0.009808	0.000379483	0.00759849	0.0163305	0.0113068	625	-19.05	-8.75	9.7393e-11	0.0699007	0.0646195	0.859593	0.105343	0.156625	0.0721062	62297
Amphibia	Hylidae	180	Litoria iris	0.181433	0.914813	-0.0321832	-1.74074	0.285532	0.0403081	0.921971	0.0648369	0.625905	0.0518873	28	-1.35833	-1.29722	0.00384072	0.696868	0.114965	0.909791	0.800927	0.868745	0.696868	5173.1	5173.89
Amphibia	Hylidae	181	Litoria jervisiensis	0.255142	-0.887802	0.935576	-0.474351	0.0439688	0.499544	0.300978	0.959543	0.0440713	7.4e-06	334	-55	-26.925	0.000465132	0.0789519	0.0345737	0.911937	0.0697102	0.138762	0.0789519	212.747	174.71
Amphibia	Hylidae	182	Litoria jungguy	0.0252981	0.177166	0.856076	-1.1496	0.739879	0.721792	0.00980408	0.635603	0.112615	0.000965468	208	-50.55	-2.45833	7.43915e-12	0.294514	0.180228	0.877416	0.306114	0.365769	0.291459	1207.59	1208.07
Amphibia	Hylidae	183	Litoria kubori	0.667693	-0.467204	-1.6819	2.52144	0.0202429	0.53842	0.103617	0.368377	0.166031	0.0124851	56	2.98333	46.3167	0.00587327	0.268881	0.109725	0.844145	0.371144	0.492332	0.268881	12265.5	12279.3
Amphibia	Hylidae	184	Litoria latopalmata	0.100806	-0.0127821	1.90386	-8.88169	5.12e-14	0.923953	1.99e-60	2.24e-13	0.275021	0.00965406	4067	-0.272222	0.2	1.61582e-118	0.356119	0.0906924	0.888291	0.362406	0.377322	0.356119	268.166	268.153
Amphibia	Hylidae	185	Litoria lesueurii	0.213614	-0.767959	0.698896	-0.889955	1.14e-55	1.15e-13	3.53e-13	0.236297	0.22775	0.000244342	4435	-0.272222	-0.0166667	2.0006e-70	0.280483	0.0529419	0.917699	0.297104	0.326591	0.280483	13986.3	13890.2
Amphibia	Hylidae	186	Litoria littlejohni	0.13093	-0.75927	1.06361	1.89663	0.0664096	0.144305	0.0530115	0.645814	0.246638	0.000329866	484	0.563889	-0.308333	1.60903e-18	0.358278	0.111276	0.922566	0.444264	0.579772	0.358278	5804.64	5808.01
Amphibia	Hylidae	187	Litoria longipes	0.156498	-1.05646	0.0770899	3.05857	0.000497497	0.101696	0.847468	0.63744	0.040104	0.000577174	371	29.525	36.15	0.00543535	0.0595641	0.0198795	0.859198	0.0604726	0.182091	0.0581916	230.339	231.774
Amphibia	Hylidae	188	Litoria maculosa	-0.449581	6.25847	7.27251	-86.2554	0.0336871	0.00693537	0.00474613	0.00375247	0.0928542	0.126617	66	2	0.975	8.31299e-05	0.191549	0.220756	0.694275	0.472351	0.600326	0.191549	3185.78	3184.55
Amphibia	Hylidae	189	Litoria maini	0.126277	0.075872	0.0325683	-9.61871	0.0391215	0.892764	0.986488	0.589792	0.007764	0.000701136	413	-24.15	6.24167	0.000170696	0.0408137	0.0335102	0.856181	0.118386	0.148948	0.0427441	1651.09	1603.5
Amphibia	Hylidae	190	Litoria manya	0.302179	-4.40113	-1.84359	42.6822	0.0886442	0.176831	0.306691	0.204146	0.0182999	0.0332426	50	-8.925	-2.65833	4.11457e-11	0.609168	0.587935	0.857273	0.670922	0.66156	0.609168	399.47	399.98
Amphibia	Hylidae	191	Litoria meiriana	0.285152	-2.13569	-1.0354	7.0575	1.7e-09	0.000302188	0.00446598	0.131397	0.202247	0.00549609	333	32.925	55	0.0102077	0.212675	0.0158298	0.864011	0.260599	0.286075	0.212675	32561.7	32617.5
Amphibia	Hylidae	192	Litoria microbelos	-0.119372	0.114909	2.73875	-17.1269	0.499024	0.970514	0.00384839	0.287207	0.138588	0.00302143	325	-55	14.7917	8.27459e-07	0.198639	0.0625167	0.931407	0.180688	0.432149	0.198639	34222	34198.3
Amphibia	Hylidae	193	Litoria micromembrana	0.466685	0.0857122	-0.663055	0.175487	0.0900787	0.912347	0.380014	0.939038	0.27622	9.97e-05	44	-5.35833	-16.4833	1.06236e-05	0.556856	0.261157	0.830142	0.552572	0.503372	0.556856	6754.12	6756.76
Amphibia	Hylidae	194	Litoria modica	0.273959	0.699447	-0.104163	-1.87214	0.0285961	0.0477125	0.761877	0.0755084	0.42919	0.0301366	63	50.55	8.75	1.02571e-05	0.567992	0.162223	0.870671	0.621629	0.646347	0.567992	3446	3437.66
Amphibia	Hylidae	195	Litoria moorei	1.10171	-9.43867	-4.63689	57.2443	1.77e-07	0.000624864	0.0567037	0.0822145	0.0561664	0.0040042	715	-0.272222	5.21667	9.75966e-13	0.117664	0.0652431	0.969361	0.16292	0.304091	0.117664	465.377	465.659
Amphibia	Hylidae	196	Litoria nannotis	0.417441	-1.8524	-0.406106	4.54608	5.72e-07	0.000197447	0.209359	0.04331	0.249719	0.0176653	177	-6.24167	-7.875	3.62116e-10	0.388286	0.15387	0.881062	0.411903	0.466801	0.388286	4252.79	4250.42
Amphibia	Hylidae	197	Litoria nasuta	0.147925	-0.604409	0.831536	-3.36006	9.22e-11	0.0307705	1.94e-08	0.0898608	0.0822761	0.000813847	3247	-2.275	0.116667	7.75101e-37	0.125889	0.0443865	0.848144	0.127499	0.133244	0.125889	342.182	323.352
Amphibia	Hylidae	198	Litoria nigrofrenata	0.0176806	-0.259829	0.601182	1.6883	0.800649	0.743281	0.0856448	0.651671	0.0441562	0.000675471	290	-23.275	-1.175	0.251728	0.0478648	0.00434562	0.833303	0.053482	0.0734334	0.0487611	2428.65	2431.9
Amphibia	Hylidae	199	Litoria nigropunctata	-0.0948137	1.3614	0.993099	-4.66259	0.740277	0.578852	0.325571	0.55197	-0.0970135	0.0201997	21	0.680556	-7.875	0.0546756	0.103721	0.190824	0.677524	0.303446		0.0878617	2968.65	2970.18
Amphibia	Hylidae	200	Litoria novaehollandiae	0.16439	-0.534765	0.199568	-0.937427	6.35e-13	0.0344239	0.35886	0.714109	0.0550698	0.000113489	1119	0.05	-0.0666667	8.94982e-13	0.0972771	0.0422076	0.876083	0.164754	0.16865	0.0972771	359.59	341.007
Amphibia	Hylidae	201	Litoria nudidigita	-0.0455916	-0.509049	2.54638	-1.33605	0.250884	0.115663	2.45e-14	0.605804	0.468454	0.000233084	609	0.116667	0.452778	4.98199e-21	0.540672	0.072095	0.937476	0.568412	0.580643	0.540672	516.439	520.293
Amphibia	Hylidae	202	Litoria nyakalensis	0.206137	-1.33885	0.016808	5.71244	0.307325	0.248251	0.983079	0.287865	0.221992	0.026759	35	-9.30833	16.725	0.0209363	0.322094	0.118029	0.714441	0.47773	0.436823	0.316339	10803.1
Amphibia	Hylidae	203	Litoria olongburensis	-1.40071	14.3794	10.3517	-96.776	4.3e-14	3.88e-07	5.97e-21	9.03e-08	0.315564	0.0533895	382	-4.4	2.65833	4.99806e-13	0.3571	0.0945976	0.948752	0.486613	0.506813	0.3571	1487.92	1460.57
Amphibia	Hylidae	204	Litoria pallida	0.131758	-0.631214	0.202597	-1.41253	4.64e-07	0.104813	0.314543	0.650916	0.0301434	0.000168228	1182	-11.6917	4.93333	8.79006e-25	0.11322	0.0830338	0.856367	0.120716	0.158469	0.11322	28866.1
Amphibia	Hylidae	205	Litoria papua	0.688472	-0.190562	-1.08845	0.184654	0.0450948	0.82628	0.313779	0.94888	0.347902	6.79e-05	41	4.525	-1.10833	0.00480208	0.475469	0.118067	0.855156	0.591898	0.551042	0.475469	2117.11	2115.92
Amphibia	Hylidae	206	Litoria paraewingi	0.904178	-5.15994	-5.19094	35.5095	9.48e-46	1.9e-15	6.33e-18	1.75e-18	0.396438	0.18049	296	1.23611	2	9.97397e-19	0.398729	0.182757	0.898504	0.412098	0.511732	0.398729	158.701	158.752
Amphibia	Hylidae	207	Litoria pearsoniana	0.0595047	-0.132425	1.63823	-5.2226	0.0464256	0.510149	3.47e-18	5.98e-05	0.444956	0.00665517	1353	-0.1	0.308333	2.8047e-35	0.498765	0.0603451	0.966227	0.520374	0.539854	0.498765	8683.06	8655.55
Amphibia	Hylidae	208	Litoria peronii	0.182187	-0.0856075	1.93541	-10.805	6.09e-79	0.465769	2.15e-112	5.44e-25	0.201941	0.00930276	9200	-0.05	0.05	7.37412e-197	0.26759	0.0749308	0.935158	0.285776	0.294956	0.26759	4529.8	4470.94
Amphibia	Hylidae	209	Litoria personata	0.129963	-0.876788	0.123752	-4.45633	0.538814	0.713582	0.931603	0.786493	0.152674	0.00116343	55	-2.875	55	0.0126068	0.249815	0.0929077	0.768273	0.309388	0.34534	0.249815	278.649	276.422
Amphibia	Hylidae	210	Litoria phyllochroa	0.261976	-1.41001	1.23815	-0.418015	1.99e-13	1.5e-07	2.79e-06	0.834658	0.251242	1.31e-05	2488	-1.66389	-0.05	2.38871e-49	0.314172	0.0628668	0.961152	0.332922	0.34923	0.314172	3577.78	3609.03
Amphibia	Hylidae	211	Litoria platycephala	0.00738924	0.285189	1.97676	1.23299	0.741382	0.259479	0.000378858	0.829864	0.172905	7.62e-05	503	4.15	-8.575	0.0271219	0.180891	0.00801478	0.814216	0.196636	0.199289	0.180891	9283.17	9283.18
Amphibia	Hylidae	212	Litoria pulchra	0.439062	-0.199593	-0.659967	0.450218	0.00248971	0.695343	0.0324103	0.692081	0.418774	0.00359567	27	0.344444	-0.344444	1.26634e-06	0.793341	0.334943	0.858571	0.91783	0.890804	0.793341	291.602	287.446
Amphibia	Hylidae	213	Litoria raniformis	0.204162	-0.11774	2.65552	-14.9852	8.96e-26	0.67595	1.78e-28	6.45e-08	0.0775317	0.00921315	2942	0.836111	-0.975	6.61633e-102	0.203185	0.134738	0.898306	0.228573	0.249429	0.203185	2232.56	2249.62
Amphibia	Hylidae	214	Litoria revelata	0.357961	-1.71652	-0.0137931	4.42782	4.17e-12	3.19e-07	0.966674	0.0439332	0.431455	0.00569186	409	-1.725	-1.90833	5.74037e-12	0.489242	0.0630545	0.920378	0.504357	0.508263	0.489242	9667.72	9615.49
Amphibia	Hylidae	215	Litoria rheocola	0.205281	-0.706001	0.582719	-0.871875	0.000525573	0.102639	0.0105253	0.643013	0.308188	0.000543616	275	2.55	10.65	5.82461e-06	0.358276	0.0500837	0.924368	0.362878	0.435753	0.358276	81358.2	81460.4
Amphibia	Hylidae	216	Litoria rothii	0.0842426	-0.460038	0.645353	1.02498	0.000311108	0.132279	4.9e-05	0.626702	0.0525829	0.000116828	1920	0.0833333	0.05	7.89353e-28	0.109801	0.0572451	0.85054	0.136666	0.135736	0.109801	386.063	385.652
Amphibia	Hylidae	217	Litoria rubella	0.103297	-0.257211	1.07641	-2.31486	9.69e-26	0.00972913	1.41e-39	0.0063254	0.136057	0.00145399	4435	-0.602778	0.308333	9.83941e-33	0.161894	0.0272738	0.85339	0.176612	0.197666	0.161707	22743.7	22618
Amphibia	Hylidae	218	Litoria spenceri	0.123499	-0.144072	-0.332168	3.34812	0.278105	0.794449	0.668645	0.353419	0.104201	0.00514096	152	-11.9	7.35	4.98784e-08	0.263385	0.161163	0.930029	0.538817	0.723763	0.263385	4064.56	4064.25
Amphibia	Hylidae	219	Litoria splendida	0.0584319	0.199988	0.266907	-5.61838	0.623157	0.880256	0.827676	0.684652	-0.0428228	0.00355498	50	-8.925	-9.11667	0.000573824	0.193462	0.225373	0.773203	0.155746	0.162434	0.196126	209.053	199.833
Amphibia	Hylidae	220	Litoria staccato	0.413632	-4.69557	-2.91966	37.0932	0.0102083	0.0461069	0.0161171	0.0347713	0.181033	0.173862	25	1.23611	-0.2	0.00201428	0.360524	0.330917	0.721543	0.709856		0.360524	27480.3	27515
Amphibia	Hylidae	221	Litoria subglandulosa	0.439511	-1.62218	-1.61322	9.00659	9.18e-06	0.000707734	0.0146597	0.00720875	0.111358	0.0297244	221	6.55833	9.11667	1.78729e-21	0.395289	0.309784	0.912953	0.438675	0.590928	0.395289	3104.59	3102.78
Amphibia	Hylidae	222	Litoria thesaurensis	0.215234	0.576291	0.0624878	-1.34327	0.00325769	0.350975	0.765968	0.459548	-0.0097505	0.00444678	126	-55	-0.758333	0.00456475	0.0506719	0.063419	0.714217	0.0179922	0.00916395	0.0584202	2249.61	2248.43
Amphibia	Hylidae	223	Litoria tornieri	-0.10066	2.07421	2.10919	-26.7171	0.281929	0.181354	0.00139559	0.0190866	0.0912191	0.00812121	619	3.2	19.05	9.95641e-05	0.105381	0.0222143	0.931761	0.154838	0.245564	0.105381	17181	17178.4
Amphibia	Hylidae	224	Litoria tyleri	0.372015	-0.81757	0.521881	-7.17687	6.48e-31	0.0222035	0.0168142	0.00602594	0.199107	0.0040172	1509	-2.45833	-1.175	5.2863e-33	0.268167	0.0729396	0.891272	0.292564	0.297017	0.268167	38847.1
Amphibia	Hylidae	225	Litoria vagitus	0.290306	-3.67058	-1.10396	27.8483	0.474888	0.613765	0.850891	0.789121	-0.0621957	0.00277239	29	-21.525	3.2	0.00469922	0.231017	0.26457	0.786796	0.388963	0.304927	0.241974	1025.58	997.948
Amphibia	Hylidae	226	Litoria verreauxii	0.487501	-1.88363	-0.910179	8.50518	5.33e-255	2.72e-113	2.05e-15	1.21e-43	0.225992	0.0301747	5020	0.0833333	0.2	3.42026e-106	0.269059	0.0732159	0.92785	0.300591	0.325495	0.269059	509.221	509.314
Amphibia	Hylidae	227	Litoria verrucosa	0.140581	-2.37269	1.24439	26.1136	0.291271	0.231359	0.555365	0.37765	0.110198	0.00216357	322	1.14167	50.55	0.0341541	0.120531	0.0124001	0.845217	0.132079	0.181585	0.120531	192.566	197.833
Amphibia	Hylidae	228	Litoria watjulumensis	-0.0465156	0.836231	1.71373	-17.3335	0.271654	0.119845	2.55e-07	7.19e-05	0.148623	0.0182142	746	-0.758333	13.65	1.31687e-18	0.216658	0.0859749	0.872435	0.231433	0.270797	0.217494	1464.97	1432.31
Amphibia	Hylidae	229	Litoria wilcoxii	0.0891611	0.115425	1.53744	-6.77774	6.9e-05	0.473424	9.81e-20	1.87e-07	0.24907	0.011025	1865	-3.775	0.2	1.06739e-29	0.288725	0.0506166	0.90733	0.312085	0.318892	0.288725	1037.81	1034.84
Amphibia	Hylidae	230	Litoria xanthomera	-0.132738	0.726845	1.83902	-4.8212	0.360546	0.34334	0.00280373	0.179343	0.245588	0.007882	175	-42.2667	-26.925	6.19274e-18	0.507322	0.265103	0.945711	0.435514	0.491377	0.507588	5096.85	5099.87
Amphibia	Hylidae	231	Megastomatohyla mixomaculata	0.262988	0.909919	0.663808	-5.17178	0.315937	0.529321	0.557597	0.441588	-0.0695737	0.0225232	30	-10.65	-3.30833	0.00706527	0.176258	0.242924	0.839895	0.653222	0.48515	0.176258	12426.8	12432.1
Amphibia	Hylidae	232	Osteocephalus leprieurii	-0.0121261	0.443699	0.358553	-0.684863	0.856544	0.192861	0.118603	0.536764	0.0476005	0.0029475	125	-19.875	2.275	1.1209e-12	0.372257	0.319749	0.817845	0.150131	0.21901	0.372257	314.64	314.809
Amphibia	Hylidae	233	Osteocephalus oophagus	0.100843	0.832726	0.389901	-8.46431	0.512156	0.5967	0.456353	0.198548	0.119442	0.0225262	67	-15.0333	3.775	8.38459e-10	0.504995	0.390555	0.916097	0.714626	0.756074	0.504995	41928.6	42134.5
Amphibia	Hylidae	234	Osteocephalus planiceps	0.063284	-4.86989	0.843191	7.2198	0.929703	0.545516	0.705179	0.766005	0.22748	0.00225049	32	-5.64167	-5.925	0.0461736	0.329262	0.0941824	0.855288	0.563881	0.374153	0.339987	2594.77	2595.52
Amphibia	Hylidae	235	Osteocephalus taurinus	0.11528	0.122764	-0.043809	0.203865	0.0129013	0.698046	0.788877	0.853103	-0.000804716	0.000116125	297	-9.30833	0.875	1.51028e-10	0.130032	0.129627	0.796988	0.134191	0.209797	0.130032	6049.95	6065.81
Amphibia	Hylidae	236	Osteocephalus verruciger	0.231844	-0.301059	-0.610075	2.20865	0.0582507	0.350575	0.156865	0.0748303	0.129377	0.0461858	63	-4.93333	-15.275	4.51445e-05	0.308371	0.216519	0.847399	0.419462	0.391131	0.308371	16275.2	16302.8
Amphibia	Hylidae	237	Osteopilus dominicensis	0.258535	0.620698	0.355196	-3.19568	0.000427131	0.399547	0.414104	0.447099	-0.00737417	0.00217909	269	-12.975	-0.602778	2.33783e-09	0.117787	0.125939	0.84328	0.094367	0.0938324	0.121001	1483.73	1407.4
Amphibia	Hylidae	238	Osteopilus septentrionalis	-0.192823	4.23548	4.30694	-32.3186	0.0134295	4.5e-05	1.62e-16	1.11e-07	0.0437446	0.0169598	1604	-43.05	-1.81667	1.92599e-54	0.163102	0.136093	0.703481	0.111718	0.192197	0.163102	228.078	227.933
Amphibia	Hylidae	239	Osteopilus vastus	0.299476	-0.424186	-0.0180688	3.2048	0.000935137	0.452	0.966048	0.278583	0.0540955	0.0293536	40	-7.7	17.5	0.0635157	0.112651	0.0834047	0.77012	0.403486	0.825996	0.121408	984.321	961.729
Amphibia	Hylidae	240	Pachymedusa dacnicolor	0.33058	0.0414601	0.533562	-2.28555	2.37e-14	0.892081	0.147873	0.366828	0.0166017	0.00219965	366	-2	-2.18333	0.00569002	0.0350112	0.0204579	0.83778	0.0665251	0.083224	0.0350112	141.603	140.941
Amphibia	Hylidae	241	Phyllodytes luteolus	0.682578	-3.81961	-0.955304	16.1514	0.478266	0.851677	0.889318	0.910885	0.159774	0.000430807	26	-11.6917	2.275	0.00337921	0.435968	0.243482	0.842335	0.518828		0.455182	524.813	515.372
Amphibia	Hylidae	242	Phyllomedusa azurea	-0.419946	8.27052	5.6888	-70.8779	0.433359	0.250958	0.217309	0.257116	-0.0423861	0.0482573	30	-2.65833	7.35	0.102287	0.0127074	0.0976514	0.586768	-0.0184254	-0.0423861	0	248.029	245.807
Amphibia	Hylidae	243	Phyllomedusa bicolor	0.0858449	0.35402	0.318332	-3.82151	0.306214	0.415531	0.3064	0.127435	0.000985571	0.0236147	101	-8.4	0.525	5.17512e-12	0.375163	0.386567	0.799238	0.325554	0.367989	0.372935	2343.65	2340.14
Amphibia	Hylidae	244	Phyllomedusa burmeisteri	0.685851	-1.46343	-0.905441	1.94784	0.00166865	0.0463031	0.541698	0.736559	0.217426	0.00213909	43	-4.65	0.416667	0.0324723	0.303015	0.0816146	0.806516	0.36425	0.418681	0.319193	469.001	472.192
Amphibia	Hylidae	245	Phyllomedusa camba	0.282371	-1.06392	-0.578974	2.16296	0.122211	0.52359	0.472918	0.777008	0.0630733	0.00247159	32	-20.7	-45.9083	0.0412794	0.192337	0.119226	0.813062	0.429103	0.832244	0.192337	2359.62	2356.65
Amphibia	Hylidae	246	Phyllomedusa distincta	1.15316	-2.58999	-4.42277	13.1054	0.122373	0.539076	0.294281	0.587351	0.0237976	0.0113743	27	-55	9.5	0.0520544	0.163594	0.13504	0.654156	-0.0192126	0.0237976	0.1543	15867.7
Amphibia	Hylidae	247	Phyllomedusa hypochondrialis	0.370998	-0.663536	-0.348929	2.00422	3.83e-09	0.132948	0.213972	0.282801	0.00608024	0.00775215	150	-5.5	-1.90833	1.63114e-05	0.11825	0.117664	0.822614	0.170067	0.274594	0.120853	287.965	289.029
Amphibia	Hylidae	248	Phyllomedusa rohdei	0.874534	-4.01767	-1.30792	13.5966	0.00222793	0.0412287	0.448243	0.249826	0.331757	0.03081	31	3.525	2.275	0.0616425	0.384235	0.0780405	0.825222	0.413193	0.353432	0.397151	3097.82	3098.64
Amphibia	Hylidae	249	Phyllomedusa sauvagii	0.499993	-2.39984	-2.29544	24.5332	0.0535566	0.328648	0.403937	0.346005	-0.0399818	0.0181079	53	-0.380556	10.4583	0.00659084	0.0903085	0.140882	0.752969	0.344548	0.305827	0.095314	222.69	213.606
Amphibia	Hylidae	250	Phyllomedusa tarsius	0.0891958	0.306352	0.05199	0.230682	0.307951	0.407917	0.866799	0.877966	0.0199201	0.000347658	68	-2.55	8.925	0.00358133	0.142173	0.117126	0.74417	0.274092	0.516747	0.142173	254.957	254.873
Amphibia	Hylidae	251	Phyllomedusa tomopterna	-0.0544792	0.955076	0.681299	-3.70819	0.560325	0.123115	0.0715898	0.176608	0.0186139	0.0243687	76	-2	6.71667	0.00276281	0.11177	0.113799	0.835469	0.246102	0.240811	0.10809	836.337	830.273
Amphibia	Hylidae	252	Phyllomedusa trinitatis	0.196692	1.45842	0.990058	-9.34311	0.210407	0.252914	0.27266	0.26927	-0.0588968	0.0465293	30	-25.075	1.725	0.00257241	0.222021	0.298386	0.808934	0.235812	0.511954	0.206416	151.968	150.487
Amphibia	Hylidae	253	Phyllomedusa vaillantii	0.255969	-1.10271	-0.454291	3.42254	0.00329757	0.140412	0.0892376	0.112451	8.09e-06	0.0136764	187	-11.275	-1.35833	2.1563e-12	0.226262	0.236281	0.79251	0.134005	0.186066	0.224543	389.056	389.126
Amphibia	Hylidae	254	Phyllomedusa venusta	0.390316	-0.808803	-0.347008	2.25185	1.14e-09	0.0777423	0.0878774	0.123517	0.0513613	0.0361536	65	-2.18333	-0.05	0.000946867	0.17645	0.155379	0.808635	0.256541	0.191206	0.188888	225.574	224.27
Amphibia	Hylidae	255	Plectrohyla acanthodes	0.062451	0.761597	0.927826	-3.55241	0.721135	0.0429039	0.0697454	0.00483104	0.142775	0.1983	40	13.2	4.025	7.54709e-11	0.674449	0.689076	0.856991	0.707117	0.697693	0.674449	248.905	249.318
Amphibia	Hylidae	256	Plectrohyla arborescandens	0.429987	-0.228683	-0.418728	1.02791	0.000101463	0.334936	0.446642	0.407678	-0.0210192	0.00794249	90	0.236111	55	0.0716215	0.00909621	0.0370428	0.743126	0.0195292	0.15266	0.0178185	1307.16	1306.86
Amphibia	Hylidae	257	Plectrohyla bistincta	0.449835	-0.322665	-0.256268	0.531954	1.16e-07	0.111819	0.510675	0.647523	0.0454608	0.00175987	115	0.05	-0.0666667	0.047826	0.0769518	0.0324221	0.801303	0.0958364	0.0609827	0.0833794	313	314.181
Amphibia	Hylidae	258	Plectrohyla charadricola	0.203991	0.490986	0.264278	-1.46098	0.228756	0.242813	0.649376	0.481092	0.11719	0.0155546	30	-2.55	53.5	0.000222959	0.472185	0.333825	0.821444	0.75987	0.69311	0.474107	489.971	486.519
Amphibia	Hylidae	259	Plectrohyla cyclada	0.749523	-0.924286	-3.15155	5.62125	0.001838	0.173461	0.0765771	0.273579	0.197754	0.028445	36	-0.236111	-0.525	1.37097e-05	0.542524	0.343664	0.901198	0.927276	0.982829	0.542524	545.566	545.38
Amphibia	Hylidae	260	Plectrohyla glandulosa	1.06544	-0.968044	-2.24077	2.14902	0.000170715	0.0924927	0.0381674	0.405566	0.636834	0.0132094	21	-23.275	-50.125	0.018659	0.729072	0.091612	0.762686	1		0.719332	578.115	580.134
Amphibia	Hylidae	261	Plectrohyla guatemalensis	0.22504	0.389937	0.5523	-2.55942	0.0058895	0.13839	0.0948838	0.0348183	0.0532089	0.0539306	82	-43.4583	11.275	7.57904e-06	0.225675	0.220009	0.833682	0.280556	0.37649	0.228239	242.772	240.83
Amphibia	Hylidae	262	Plectrohyla hartwegi	0.109308	0.401261	0.816766	-2.12922	0.418359	0.356727	0.0955766	0.23857	0.0791585	0.0430789	32	54	39.525	0.0034578	0.290101	0.233607	0.721798	0.505251	0.688117	0.311997	1470.76	1472.24
Amphibia	Hylidae	263	Plectrohyla ixil	-0.07892	0.841229	0.635792	-1.35208	0.705597	0.191005	0.346634	0.518014	0.204173	0.0122196	29	54	11.6917	4.90657e-05	0.586555	0.353632	0.914408	0.999558		0.586555	450.864	452.337
Amphibia	Hylidae	264	Plectrohyla lacertosa	0.255599	-0.21437	0.0479912	0.845719	0.0175584	0.561617	0.899463	0.574987	0.00708792	0.00585626	55	-1.10833	-1.60278	1.88981e-09	0.510794	0.481578	0.801987	0.595005	0.694406	0.510794	394.002	376.36
Amphibia	Hylidae	265	Plectrohyla matudai	0.130571	0.279944	0.409837	-0.631647	0.0781089	0.233151	0.136679	0.525714	0.0280287	0.00345496	115	-0.2	-0.308333	8.16005e-09	0.277857	0.246708	0.832737	0.495152	0.463532	0.277857	653.488	654.144
Amphibia	Hylidae	266	Plectrohyla pentheter	0.230767	0.565305	0.218346	-3.4835	0.402407	0.449999	0.889393	0.420477	0.376604	0.0126035	34	32.2417	-29.2	0.000545546	0.574921	0.192892	0.861148	0.688136	0.988314	0.58653	125.607	125.707
Amphibia	Hylidae	267	Plectrohyla robertsorum	0.188017	0.127437	2.68917	-3.94539	0.915988	0.973849	0.858247	0.906814	-0.0743464	0.000656482	24	-1.90833	9.30833	0.0805631	0.0806345	0.135422	0.661731	0.994469		0.112961	889.141	889.474
Amphibia	Hylidae	268	Plectrohyla sabrina	2.03864	-19.2122	-7.34954	85.3856	0.137226	0.228561	0.232801	0.237919	0.180272	0.0613303	21	-0.0666667	0.836111	1.78568e-07	0.827729	0.611669	0.907622	1		0.827729	217.097	217.374
Amphibia	Hylidae	269	Plectrohyla sagorum	0.0980955	0.291121	0.386441	-0.0994228	0.249137	0.222502	0.163043	0.914262	0.10074	0.000150042	71	-42.2667	13.875	3.43225e-05	0.305134	0.195784	0.874179	0.36933	0.402006	0.305134	372.302	373.584
Amphibia	Hylidae	270	Plectrohyla thorectes	0.802621	-1.41252	-3.13446	8.7849	0.0172798	0.132776	0.0983025	0.114981	0.0236187	0.14279	20	29.85	-18.7917	8.98953e-08	0.816946	0.810855	0.821505	1		0.816946	129.022	129.861
Amphibia	Hylidae	271	Pseudacris brachyphona	0.903291	-3.10658	-4.12079	18.645	1.09e-12	8.14e-06	2.11e-05	0.000469603	0.189851	0.0633879	164	-55	-14.55	1.1458e-06	0.245889	0.118395	0.804067	0.316631	0.351246	0.245889	738.584	747.642
Amphibia	Hylidae	272	Pseudacris brimleyi	1.40355	-3.73425	-7.35051	17.2888	0.00025791	0.553291	0.0196423	0.779884	0.0755304	0.000604483	121	-55	-28.225	0.000824515	0.159595	0.0825672	0.792578	0.154696	0.231044	0.162857	281.188	282.694
Amphibia	Hylidae	273	Pseudacris cadaverina	0.410304	-1.58256	1.916	5.57252	1.02e-39	4.8e-19	0.00157454	0.0650461	0.241193	0.00222506	1164	-0.680556	1.29722	7.80138e-48	0.36565	0.126361	0.936274	0.427452	0.439449	0.36565	137.752	140.164
Amphibia	Hylidae	274	Pseudacris clarkii	0.120542	-0.877468	2.15881	8.23176	0.0553074	0.0833576	0.00229561	0.265967	0.149919	0.00183301	576	-55	2.65833	0.000168471	0.168915	0.0207307	0.861018	0.192372	0.204034	0.168915	260.162	261.048
Amphibia	Hylidae	275	Pseudacris crucifer	0.583278	-3.43802	-1.13083	16.1341	3.61e-65	9.73e-24	1.36e-05	3.09e-10	0.0703194	0.00729045	5073	0.236111	-0.236111	3.69638e-20	0.0785299	0.0154961	0.804663	0.0988029	0.110815	0.0785299	398.46	397.139
Amphibia	Hylidae	276	Pseudacris feriarum	0.654133	-1.16036	-2.03529	6.67274	8.23e-18	0.0488985	0.0013795	0.273898	0.0339425	0.00232275	500	-55	-52.5	0.000225501	0.0578346	0.0260712	0.806902	0.0802268	0.0786229	0.0578346	1029.36	1029.77
Amphibia	Hylidae	277	Pseudacris fouquettei	-0.458483	9.05156	6.41168	-79.8237	0.0119712	9.8e-05	3.35e-06	8.45e-06	0.115034	0.0603964	302	-0.908333	4.025	4.1255e-09	0.157786	0.102723	0.828231	0.16393	0.20702	0.160291	220.311	218.538
Amphibia	Hylidae	278	Pseudacris hypochondriaca	0.415493	-1.63839	2.6961	7.65588	1.27e-41	5.1e-35	4.05e-05	3.46e-06	0.250541	0.019435	843	1.23611	-0.1	1.60127e-25	0.324793	0.0934229	0.91269	0.335665	0.349501	0.324793	205.843	205.801
Amphibia	Hylidae	279	Pseudacris kalmi	-0.0783762	-2.24078	4.01818	11.4861	0.993113	0.990427	0.958184	0.994164	-0.129846	2.96e-06	22	-39.15	50.55	0.0346141	0.124315	0.217856	0.570234	0.167208		0.124315	159.209	160.234
Amphibia	Hylidae	280	Pseudacris maculata	0.178699	0.348968	2.1912	-10.7751	1.95e-11	0.00457639	1.36e-08	2.79e-07	0.0870102	0.0206042	1184	-10.65	0.116667	3.67268e-10	0.0969337	0.0305026	0.839724	0.137234	0.16972	0.0969337	664.393	656.526
Amphibia	Hylidae	281	Pseudacris nigrita	0.767488	-3.71502	-3.76095	43.7884	7.91e-16	7.65e-05	5.97e-07	0.000203781	0.0546502	0.033649	396	20.7	54	3.05447e-05	0.0632738	0.0422071	0.802712	0.0976878	0.131023	0.0632738	105.168	108.357
Amphibia	Hylidae	282	Pseudacris ocularis	1.76101	-26.1495	-10.677	197.309	0.119453	0.306034	0.183256	0.279028	0.0176546	0.00286417	404	-16	32.2417	0.0304785	0.0262483	0.0113939	0.790082	0.0599031	0.166103	0.0277851	1255.25	1266.63
Amphibia	Hylidae	283	Pseudacris ornata	1.20893	-9.40008	-4.37165	35.2904	0.0112833	0.333575	0.226875	0.646594	0.0472753	0.00108622	186	-55	-19.05	0.000700061	0.104677	0.057557	0.850433	0.133563	0.284392	0.0985701	1051.67	1048.12
Amphibia	Hylidae	284	Pseudacris regilla	0.448502	-0.772752	-0.708888	1.2295	0	1.56e-65	9.31e-22	0.00497723	0.205182	0.00127203	4934	0.2	-0.0833333	9.51527e-69	0.251986	0.0480475	0.902115	0.26046	0.26758	0.251986	11757.4	11662.1
Amphibia	Hylidae	285	Pseudacris sierra	0.483133	-0.753278	-1.35524	3.19833	8.11e-110	7.07e-12	1.5e-08	0.00796529	0.1545	0.00340783	1752	0.525	-0.166667	2.0559e-06	0.161967	0.0108617	0.93562	0.180172	0.248828	0.161967	4848.23	4843.33
Amphibia	Hylidae	286	Pseudacris streckeri	0.307721	0.644055	2.28084	-33.2713	0.000108624	0.291749	0.00264446	3.01e-05	0.180305	0.0401211	366	4.525	2.55	5.65052e-06	0.187503	0.0472599	0.847395	0.25126	0.259915	0.18844	44806	44796.1
Amphibia	Hylidae	287	Pseudacris triseriata	0.319756	-0.20638	0.792494	-3.27087	1.29e-39	0.10881	0.00162528	0.0964947	0.0980406	0.00143936	1734	-0.1	0.758333	1.18173e-12	0.122604	0.0259605	0.828696	0.135899	0.151553	0.122969	4319.35	4318.29
Amphibia	Hylidae	288	Pseudis limellum	0.511617	-2.49279	-1.28081	11.0233	1.42e-06	0.0705873	0.0513958	0.244375	0.0351578	0.00935293	142	-0.236111	0.2	0.000140084	0.123127	0.0954502	0.826528	0.155324	0.297027	0.123127	2391.83	2406.83
Amphibia	Hylidae	289	Pseudis minuta	0.94556	-7.33722	-2.95762	32.0284	0.000270125	0.139508	0.0693006	0.155988	0.0695561	0.0273647	71	-55	-11.275	0.0028541	0.161068	0.114954	0.78834	0.17363	0.409487	0.173404	9462.97	9479.88
Amphibia	Hylidae	290	Pseudis paradoxa	0.391545	-0.329512	-0.749577	2.10778	1.42e-06	0.755416	0.0355331	0.649942	0.0715141	0.00108422	178	-4.15	-3.30833	1.60628e-05	0.164943	0.0929292	0.809717	0.182468	0.280466	0.161598	177.343	172.502
Amphibia	Hylidae	291	Ptychohyla euthysanota	0.270175	0.0637175	0.236735	-0.938137	7.36e-05	0.795225	0.365581	0.38916	0.00387985	0.00737915	102	0.0666667	0.0833333	0.00037009	0.118648	0.118738	0.816771	0.168663	0.182531	0.118648	10151.8	10153.7
Amphibia	Hylidae	292	Ptychohyla hypomykter	0.0327349	1.03675	1.23178	-5.0903	0.853422	0.101107	0.10999	0.071333	0.0103995	0.0370709	90	-2.98333	5.35833	5.03042e-10	0.345929	0.36129	0.731092	0.378316	0.361142	0.345929	3424.52	3433.89
Amphibia	Hylidae	293	Ptychohyla leonhardschultzei	0.155781	0.742624	1.16786	-6.07387	0.00700913	0.00228919	9.36e-05	3.37e-05	0.238665	0.182097	82	1.725	-1.725	1.41617e-05	0.254714	0.197552	0.84491	0.358735	0.397307	0.254714	3492.6	3483.89
Amphibia	Hylidae	294	Ptychohyla salvadorensis	0.545978	-0.240177	-0.584367	-0.981472	0.422882	0.912962	0.857836	0.926815	0.0505413	0.000239467	35	8.4	2.36667	0.0956604	0.132894	0.0753257	0.701656	0.124687	0.0817368	0.184927	1603.77	1603.85
Amphibia	Hylidae	295	Ptychohyla zophodes	0.325789	-0.106482	-0.0240377	-0.0344643	0.000846048	0.717391	0.930332	0.973829	-0.0365595	1.94e-05	59	-46.3167	-10.075	0.00190192	0.131473	0.159361	0.673308	0.0881729	0.28844	0.146876	46653.1
Amphibia	Hylidae	296	Scarthyla vigilans	0.41468	-0.341545	-0.70201	1.66938	7.36e-12	0.227777	0.0031852	0.216091	0.0953841	0.0169439	84	-0.908333	-1.35833	0.000346034	0.214965	0.132203	0.764667	0.248161	0.237185	0.216178	20573.6
Amphibia	Hylidae	297	Scinax acuminatus	0.0680759	0.82801	1.6152	-6.70289	0.341724	0.109383	0.0103836	0.263424	0.0319712	0.00729962	168	-3.41667	-0.1	0.00250979	0.0775343	0.0520443	0.762157	0.117259	0.197243	0.0775343	3009.75	3025.71
Amphibia	Hylidae	298	Scinax alter	0.34979	-1.3918	0.664417	3.7175	0.00852612	0.421709	0.446219	0.742151	0.172675	0.00121968	75	-0.1	0.344444	0.0225778	0.230324	0.0565319	0.775996	0.347864	0.328082	0.228838	15450
Amphibia	Hylidae	299	Scinax argyreornatus	2.07108	-24.6137	-11.4798	164.785	0.000850419	0.012659	0.00711697	0.0168801	0.319612	0.123551	36	5.64167	12.525	0.0135025	0.328048	0.131264	0.738061	0.665302	0.749822	0.328048	1260.81	1260.15
Amphibia	Hylidae	300	Scinax berthae	0.529798	1.17498	-2.42291	7.46679	0.0391379	0.616622	0.200149	0.569306	0.0895208	0.0104306	30	8.05	-0.00555556	0.0675342	0.191109	0.10151	0.695616	0.27325	0.151231	0.193742	657.319	658.184
Amphibia	Hylidae	301	Scinax boesemani	0.350867	-3.6844	-0.356623	6.69718	0.196774	0.404849	0.687964	0.646856	0.0645227	0.00267603	75	-3.2	1.175	0.00760376	0.151911	0.0865214	0.734037	0.16277	0.162085	0.159822	1635.05	1635.3
Amphibia	Hylidae	302	Scinax boulengeri	0.357437	-1.18741	-0.554664	7.5947	0.00360694	0.462272	0.136773	0.164909	0.0577258	0.0290894	65	-28.225	2	0.00647462	0.139379	0.106915	0.767792	0.117792	0.202125	0.152227	163.549	163.669
Amphibia	Hylidae	303	Scinax cruentommus	0.252862	-0.301781	-0.496591	3.21	0.0497763	0.706402	0.234448	0.295077	0.0946586	0.0293103	36	48.425	31.2167	0.0766671	0.151358	0.0811496	0.801836	0.335789	0.297826	0.170959	106.139	99.4171
Amphibia	Hylidae	304	Scinax cuspidatus	-0.16689	3.06107	5.07011	-29.9473	0.737116	0.610591	0.161474	0.459731	0.0260337	0.0196126	29	-1.04167	18.275	0.013665	0.222849	0.19534	0.740674	0.431957	0.534036	0.222849	1009.99	1010.51
Amphibia	Hylidae	305	Scinax elaeochrous	0.311069	-0.301826	-0.16006	1.8285	3.16e-05	0.758341	0.395247	0.528432	0.00656816	0.00317653	126	-16.725	2.76667	8.15419e-05	0.122841	0.116659	0.801969	0.0842689	0.228966	0.134672	649.971	652.803
Amphibia	Hylidae	306	Scinax eurydice	0.13012	-0.198408	2.2477	-3.65217	0.704851	0.905591	0.375951	0.748179	0.0992267	0.00434454	23	-1.66389	55	0.013343	0.349193	0.220225	0.721924	0.700875		0.379047	561.058	579.23
Amphibia	Hylidae	307	Scinax funereus	0.177716	0.316962	0.326799	-2.80906	0.213472	0.495934	0.58227	0.351473	-0.0734437	0.0424764	24	-50.55	21.525	5.31999e-05	0.513412	0.552786	0.688117	0.540702		0.5108	285.889	285.886
Amphibia	Hylidae	308	Scinax fuscomarginatus	0.344447	1.60192	-0.613678	-7.89689	0.0951208	0.481003	0.621035	0.574708	0.0357413	0.00272726	113	-3.30833	-0.05	4.57636e-10	0.323962	0.283228	0.86415	0.318187	0.526927	0.323962	432.75	431.255
Amphibia	Hylidae	309	Scinax fuscovarius	0.394078	-0.38827	-0.496796	1.61145	6.79e-10	0.0864442	0.228271	0.371979	0.00335074	0.00293027	273	-6.08333	0.272222	0.000461755	0.045019	0.0441389	0.779955	0.0750486	0.0930051	0.0515759	698.804	701.21
Amphibia	Hylidae	310	Scinax garbei	0.191158	-0.013006	-0.264417	1.29527	0.00143702	0.95053	0.231616	0.170114	0.0506733	0.0142324	128	-55	-8.225	0.00469933	0.0964935	0.0589703	0.831338	0.192621	0.187096	0.101995	1383.67	1384.95
Amphibia	Hylidae	311	Scinax granulatus	0.707458	-2.53362	-1.91285	10.7389	0.0241724	0.443193	0.390231	0.566297	0.0679491	0.0104745	31	-28.875	48.425	0.00489064	0.299956	0.219281	0.684149	0.113524	0.0900139	0.323119	608.096	608.262
Amphibia	Hylidae	312	Scinax hayii	0.258139	0.0308223	1.17217	-2.71838	0.251177	0.984233	0.280992	0.73475	0.0321151	0.00216117	53	-55	-55	0.0395275	0.11099	0.0764854	0.749199	0.315141	0.230248	0.111904	310.548	319.599
Amphibia	Hylidae	313	Scinax kennedyi	0.221944	-0.355195	-0.98844	9.39657	0.743826	0.957371	0.691672	0.684999	0.186935	0.00730355	20	-0.641667	-12.525	0.185539	0.266052	0.0739287	0.813866	0.983742		0.267437	269.519	269.445
Amphibia	Hylidae	314	Scinax nasicus	0.270825	-0.322784	0.441772	-0.489424	4.62e-05	0.5152	0.390906	0.913421	0.00875711	4.19e-05	281	-5.075	-0.719444	5.4043e-10	0.13764	0.127544	0.764211	0.112818	0.169362	0.13764	628.949	627.134
Amphibia	Hylidae	315	Scinax nebulosus	-0.308898	9.36106	2.87234	-53.782	0.266348	0.0434018	0.0175341	0.0176053	0.109227	0.123879	45	39.15	-2.09167	0.00366401	0.168875	0.17946	0.68733	0.113657	0.111215	0.18295	565.392	566.139
Amphibia	Hylidae	316	Scinax parkeri	-0.527769	5.908	2.70336	-17.8074	0.253291	0.0748563	0.181306	0.22026	0.19889	0.0686215	20	-5.35833	50.55	0.00223501	0.51643	0.336024	0.792855	0.501961		0.51643	183.114	184.789
Amphibia	Hylidae	317	Scinax perereca	0.45487	2.7841	-0.430611	-16.6189	0.224695	0.308712	0.82254	0.255334	0.0923904	0.0439334	29	10.8583	-16.725	0.00277497	0.33578	0.261246	0.67192	0.289503	0.609956	0.328089	148.653	150.352
Amphibia	Hylidae	318	Scinax quinquefasciatus	0.231894	0.827814	0.460443	-4.07578	0.0010119	0.00751699	0.167278	0.0396635	0.126927	0.108006	38	2.45833	-55	0.0105708	0.184924	0.1613	0.796209	0.250721	0.56507	0.182654	283.185	282.076
Amphibia	Hylidae	319	Scinax rostratus	0.195758	0.117045	0.00533595	0.413345	1.13e-05	0.574572	0.974451	0.632074	0.028164	0.00114624	196	-0.272222	-3.2	1.38285e-05	0.118407	0.0900008	0.854463	0.153601	0.372216	0.118407	279.8	280.217
Amphibia	Hylidae	320	Scinax ruber	0.299234	-0.0653236	-0.408802	1.05005	1.84e-28	0.661849	6.93e-05	0.0895084	0.0381266	0.00360608	772	-0.00555556	0.525	5.44807e-08	0.0709734	0.0363251	0.816658	0.121151	0.148574	0.0709734	1094.43	1094.74
Amphibia	Hylidae	321	Scinax squalirostris	0.476573	-0.92552	-0.777646	4.51524	0.00392888	0.514362	0.497953	0.588552	-0.0170071	0.00340751	89	-55	35.4333	0.00604881	0.066531	0.0840978	0.726816	0.0704116	0.0612492	0.0730439	192.007	190.559
Amphibia	Hylidae	322	Scinax staufferi	0.35642	-0.16602	-0.161913	0.965	1.59e-50	0.294319	0.133633	0.257076	-0.00103298	0.00180622	714	-38.025	5.35833	7.41415e-05	0.0191036	0.0218581	0.815707	0.0411838	0.13813	0.0216528	216.317	213.584
Amphibia	Hylidae	323	Scinax sugillatus	0.313152	0.00378795	0.00486288	-1.11343	1.64e-08	0.988742	0.953023	0.333451	0.0185167	0.0270437	36	-19.05	2.275	0.00118813	0.275606	0.262097	0.759929	0.269302	0.41353	0.279524	1005.88	1003.64
Amphibia	Hylidae	324	Scinax wandae	-0.148868	0.754478	1.0982	-2.61621	0.058872	0.027368	0.00061709	0.107849	0.236668	0.0172867	117	-1.10833	-9.69167	0.000322905	0.30374	0.0826235	0.936412	0.497251	0.508268	0.30374	2362.62	2363.16
Amphibia	Hylidae	325	Scinax x-signatus	0.510432	-0.455133	-0.910675	1.76021	9.82e-09	0.401553	0.0194097	0.432216	0.0639356	0.00492799	119	-13.425	-0.908333	0.00166585	0.13672	0.0758622	0.737182	0.0952931	0.137109	0.139586	1026.17	1025.43
Amphibia	Hylidae	326	Smilisca baudinii	0.397492	-0.230648	-0.338743	0.986432	1.21e-259	0.000484737	5.4e-11	0.00545202	0.0230483	0.00296043	2554	-29.85	3.41667	7.45043e-07	0.0294541	0.00935869	0.84047	0.0300983	0.0393899	0.0294541	276.957	277.116
Amphibia	Hylidae	327	Smilisca cyanosticta	0.484482	-1.21378	-0.621948	3.37285	3.44e-09	0.00183113	0.0116324	0.0082892	0.0709317	0.0599876	113	-1.81667	-3.525	0.000324054	0.120554	0.108281	0.79556	0.190225	0.230506	0.127463	500.714	497.344
Amphibia	Hylidae	328	Smilisca dentata	-2.61536	7.25995	51.9726	-129.181	0.348469	0.282888	0.172629	0.166732	0.0824347	0.0784491	25	-50.5	-7.7	0.0114964	0.262193	0.235737	0.703737	0.731415		0.30031	153.639	153.883
Amphibia	Hylidae	329	Smilisca fodiens	0.458723	-1.83314	-0.889693	18.4123	2.7e-33	2.48e-10	0.0173801	1.75e-09	0.153098	0.101417	322	1.725	1.175	1.54001e-12	0.189029	0.137012	0.876561	0.236185	0.229024	0.189956	2414.64	2411.14
Amphibia	Hylidae	330	Smilisca phaeota	0.303191	-0.068813	-0.0936359	0.296769	4.61e-40	0.65962	0.0536119	0.515742	0.00613869	0.000777011	542	-7.35	3.30833	2.40774e-06	0.0456701	0.0400892	0.847787	0.0449991	0.103156	0.0468019	398.642	402.63
Amphibia	Hylidae	331	Smilisca puma	0.909313	-4.21442	-1.68517	12.7394	7.31e-05	0.0140734	0.00125486	0.0158711	0.241526	0.155564	33	-2.98333	0.525	0.00254954	0.32409	0.230387	0.760118	0.681897	0.998171	0.32409	185.052	186.963
Amphibia	Hylidae	332	Smilisca sila	0.625276	-1.21347	-1.19159	4.3126	9.81e-11	0.0223537	4.7e-06	0.00439519	0.259273	0.0879375	74	1.04167	-0.525	0.00088227	0.290017	0.117418	0.849123	0.336391	0.347952	0.290017	245.891	245.451
Amphibia	Hylidae	333	Smilisca sordida	0.201206	1.9487	0.137438	-4.30711	0.0114563	9.16e-05	0.499469	0.00203724	0.244213	0.0595935	127	-55	0.975	7.56955e-05	0.281201	0.0957004	0.866375	0.382784	0.352985	0.281201	314.101	312.125
Amphibia	Hylidae	334	Sphaenorhynchus lacteus	0.547199	-7.31389	-0.666933	16.1994	0.0617878	0.0992599	0.506457	0.282441	0.0773034	0.013687	80	0.272222	-11.275	0.00874328	0.144612	0.0784395	0.819197	0.245966	0.253306	0.154004	1630.26	1623.34
Amphibia	Hylidae	335	Sphaenorhynchus planicola	-1.78602	40.0865	22.5626	-425.405	0.750759	0.762543	0.617728	0.690153	0.0705581	0.00692245	23	-1.60278	-0.836111	0.0639409	0.221166	0.136993	0.759065	0.213053		0.221166	6763	6752.42
Amphibia	Hylidae	336	Tlalocohyla godmani	0.358207	-0.624344	-0.111207	5.83228	0.000492911	0.100564	0.815198	0.00776381	0.202473	0.0994555	62	-1.175	1.66389	2.07028e-05	0.341709	0.231844	0.871486	0.559097	0.54868	0.345137	808.213	808.148
Amphibia	Hylidae	337	Tlalocohyla loquax	0.275764	-0.214533	-0.0893943	1.55174	1.21e-15	0.404017	0.536103	0.169554	0.00741013	0.00929306	204	-4.025	-1.075	0.000212385	0.064563	0.0656013	0.805776	0.123601	0.193353	0.064563	6797.17
Amphibia	Hylidae	338	Tlalocohyla picta	0.151199	1.39928	0.503861	-4.43275	0.00226746	0.00154884	0.0193146	0.0365806	0.0845582	0.0182424	223	0.05	1.175	0.00124405	0.109574	0.0429197	0.856718	0.214114	0.221641	0.109574	173.139	179.785
Amphibia	Hylidae	339	Tlalocohyla smithii	0.631928	-1.22111	-1.97111	8.69285	5.41e-28	0.000264473	8.53e-06	0.00185913	0.0694472	0.026223	350	0.875	-0.2	9.03515e-05	0.0845266	0.0411727	0.862771	0.0945138	0.0927826	0.0845266	271.21	266.176
Amphibia	Hylidae	340	Trachycephalus coriaceus	-0.1532	2.33507	0.801227	-6.56575	0.638302	0.502893	0.43422	0.542314	-0.0599829	0.0114884	36	-10.075	14.55	0.0243016	0.0869412	0.145819	0.703202	0.31009	0.283981	0.0936386	1044.31	1047.61
Amphibia	Hylidae	341	Trachycephalus hadroceps	0.25306	-2.11197	-0.448686	4.54245	0.491595	0.732962	0.724213	0.838755	-0.0370116	0.00162524	28	-4.275	-24.15	1.31287e-09	0.78195	0.729591	0.636656	0.761035	0.85853	0.77865	1037.56	1035.03
Amphibia	Hylidae	342	Trachycephalus jordani	0.194521	1.30743	0.354059	-3.33226	0.177066	0.506641	0.592704	0.679821	-0.0328617	0.00458492	40	4.275	-0.875	0.0203755	0.108064	0.13467	0.710903	0.0766508	0.49515	0.121716	23595.8	23594
Amphibia	Hylidae	343	Trachycephalus mesophaeus	0.411625	-0.767466	0.531248	-5.13395	0.0852957	0.839201	0.71059	0.836429	0.160004	0.00101047	37	-9.11667	0.908333	0.0927308	0.228941	0.0642027	0.772966	0.248616	0.222068	0.25154	914.267	919.706
Amphibia	Hylidae	344	Trachycephalus nigromaculatus	0.951961	-4.21313	-3.72873	26.6279	0.0381111	0.2716	0.263517	0.301181	-0.0436617	0.0373554	32	-9.11667	55	0.0421656	0.0661805	0.136568	0.702237	0.0436403	-0.00265573	0.081166	190.408	192.701
Amphibia	Hylidae	345	Trachycephalus resinifictrix	0.011198	3.08243	0.475581	-14.5178	0.957446	0.312706	0.501059	0.174207	0.13944	0.030263	55	-2.18333	-8.575	8.36023e-06	0.397465	0.273953	0.809497	0.479985	0.511524	0.399891	2702.84	2739.5
Amphibia	Hylidae	346	Trachycephalus typhonius	0.353196	-0.111609	-0.424113	1.01731	6.71e-26	0.641475	0.00449006	0.339773	0.0263582	0.00232246	384	-5.5	0.272222	4.78786e-09	0.108297	0.0836198	0.813047	0.116076	0.164679	0.108297	4446.77	4446.82
Amphibia	Hylidae	347	Trachycephalus venulosus	0.345284	-0.0677654	-0.128102	-0.167219	5.89e-35	0.776507	0.351299	0.894086	0.00289193	2.62e-05	675	-2.45833	0.416667	0.000348212	0.021708	0.0187586	0.77463	0.0380379	0.0594248	0.021708	257.924	258.804
Amphibia	Hylidae	348	Triprion petasatus	0.427654	0.523707	0.15583	-29.0109	0.000131788	0.480472	0.880194	0.0120102	0.109341	0.0471095	124	28.875	28.875	0.0045409	0.122248	0.0597011	0.844517	0.189012	0.252556	0.122248	563.452	572.05
Arachnida	Salticidae	1	Aelurillus luctuosus	0.566993	-0.549579	-2.65234	5.12014	4.8e-06	0.440247	0.0464128	0.445445	0.0295469	0.0080513	72	-55	50.55	0.0495286	0.0755066	0.052069	0.727672	0.0452901	0.0295481	0.0888184	-26.0762	-29.5572
Arachnida	Salticidae	2	Anasaitis canosa	0.739161	-2.05732	-1.55063	10.3633	2.84e-21	0.0495787	6.81e-05	0.0778155	0.0350409	0.00453362	665	2.275	-2	1.37e-06	0.0641203	0.0334817	0.859074	0.133229	0.186325	0.0641203	-312.316	-331.567
Arachnida	Salticidae	3	Aphirape flexa	-16.4098	665.292	100.878	-3981.66	0.167832	0.102549	0.222274	0.156546	0.453293	0.0569129	22	16.725	4.525	0.022154	0.545224	0.135711	0.747589	0.610942		0.568012	8.32708	4.29012
Arachnida	Salticidae	4	Apricia bracteata	-0.160556	1.85378	6.37874	-51.078	0.0471335	0.0112534	1.8e-07	1.84e-06	0.662033	0.412658	31	-1.48056	2.76667	5e-09	0.780186	0.518995	0.670438	0.82026	0.777645	0.784369	-42.6637	-55.7733
Arachnida	Salticidae	5	Apricia jovialis	0.205429	0.207575	2.27104	-12.374	0.125212	0.909399	0.0363191	0.399434	0.0917689	0.0052375	125	-25.6917	-0.344444	0.0153685	0.129866	0.0424124	0.851465	0.112131	0.191259	0.129866	38.2363	32.882
Arachnida	Salticidae	6	Arasia mollicoma	0.630446	-3.29261	-1.5509	13.5186	0.0428082	0.235566	0.364207	0.440726	0.0509297	0.0216041	28	-6.875	-50.125	0.0621217	0.160535	0.119031	0.786105	0.280094	0.330633	0.160535	-3.06221	-6.48955
Arachnida	Salticidae	7	Asianellus festivus	0.306838	0.715104	0.145809	-5.51988	0.0518079	0.653662	0.886777	0.573941	-0.0515965	0.00868192	40	-39.525	-55	1.39e-05	0.376374	0.403732	0.744965	0.0631501	0.0743985	0.408613	-20.4564	-41.3195
Arachnida	Salticidae	8	Astia hariola	0.472297	-2.11247	0.0243109	3.66404	0.0183314	0.273728	0.982254	0.777619	0.153068	0.00142436	49	-0.908333	-1.35833	0.0306555	0.236099	0.0792665	0.776333	0.239793	0.388065	0.246063	0.709478	-4.29884
Arachnida	Salticidae	9	Attulus distinguendus	0.222678	0.652522	0.432466	-3.99477	0.0232394	0.59828	0.586577	0.507486	-0.0408039	0.00784912	60	-1.90833	10.65	0.0835226	0.00603373	0.0523051	0.653454	0.00596235	-0.0321518	0	-10.3767	-13.1022
Arachnida	Salticidae	10	Attulus saltator	0.793169	-16.8785	-7.69816	258.259	0.00946231	0.128692	0.010958	0.0190484	0.158243	0.0279234	170	-3.2	2.18333	8.79e-05	0.207043	0.0758564	0.801926	0.193723	0.18728	0.210746	-40.8975	-51.0467
Arachnida	Salticidae	11	Bagheera prosper	0.860734	-7.79214	-3.09159	58.3222	0.0163439	0.0516307	0.269093	0.0974802	0.119024	0.0865467	31	-4.275	46.725	0.00243392	0.309027	0.257549	0.808566	0.66073	0.725641	0.309027	-7.39877	-14.8213
Arachnida	Salticidae	12	Ballus chalybeius	0.474284	-0.704021	-0.327334	1.69973	1.11e-28	0.00954654	0.366338	0.405295	0.0492346	0.00115086	574	-14.1	-4.275	6.59e-08	0.0956275	0.0473009	0.763049	0.0713381	0.124186	0.0963074	-509.226	-537.887
Arachnida	Salticidae	13	Ballus rufipes	0.166023	0.386936	3.53304	-13.6304	0.73161	0.896074	0.451404	0.618932	0.0558369	0.0115157	22	-48	-51.5	0.183658	0.134352	0.0788146	0.698587	0.146832		0.127366	-17.4786	-19.381
Arachnida	Salticidae	14	Baryphas ahenus	0.633251	-1.70877	-1.99011	18.6565	0.018059	0.172673	0.347068	0.126135	-0.0103443	0.0587666	43	0.0666667	-0.2	0.00201331	0.161877	0.218686	0.773609	0.221324	0.254044	0.161877	15.7684	7.89763
Arachnida	Salticidae	15	Beata octopunctata	0.422178	-0.527283	-0.674059	5.3269	0.00123931	0.170367	0.611565	0.26843	-0.0106219	0.0214021	60	-0.941667	-7.03333	0.000651215	0.162019	0.185265	0.714624	0.177035	0.0894539	0.167057	-29.7141	-40.8421
Arachnida	Salticidae	16	Bianor albobimaculatus	0.415646	-0.093136	0.258656	-0.632182	7.19e-05	0.89719	0.74748	0.887131	-0.105591	0.000811856	29	-0.875	-1.23611	0.0351844	0.076675	0.16355	0.683717	0.0139726	-0.0213525	0.111739	-7.33619	-12.5586
Arachnida	Salticidae	17	Bianor wunderlichi	-2.91427	3.82478	20.6176	-37.7165	0.00748303	0.713815	0.00395012	0.542868	0.228277	0.00859238	35	7.7	-13.2	0.095569	0.28684	0.0619882	0.686344	0.21905	0.246634	0.288707	-16.8391	-19.5965
Arachnida	Salticidae	18	Carrhotus sannio	-3.57042	-44.3381	14.3656	116.707	0.0754958	0.129338	0.0302096	0.165968	0.313993	0.0718606	21	-1.41944	21.25	0.0273004	0.426245	0.167275	0.879282	0.938588		0.48382	12.2168	8.49852
Arachnida	Salticidae	19	Carrhotus xanthogramma	0.554773	-0.419	-0.608021	-1.00534	6.57e-27	0.35381	0.0583276	0.756633	0.124266	0.00046354	183	-32.5833	8.05	0.00732729	0.158391	0.034026	0.770131	0.166233	0.16035	0.158391	-171.332	-178.604
Arachnida	Salticidae	20	Chalcoscirtus alpicola	-0.00760569	0.217269	1.62482	-1.73794	0.91899	0.140415	0.147567	0.315532	0.310498	0.0317735	24	0.641667	-0.416667	0.00256495	0.54428	0.235062	0.876354	0.642565		0.54428	-56.1893	-65.9106
Arachnida	Salticidae	21	Chalcoscirtus infimus	0.473692	0.0242499	-1.41562	1.05034	1.26e-15	0.953316	0.000690778	0.718691	0.0616758	0.000419199	292	0.236111	2.55	0.0115754	0.081838	0.0203736	0.815074	0.102786	0.140318	0.0840487	-219.039	-225.314
Arachnida	Salticidae	22	Chinattus parvulus	0.674864	-0.972644	-1.9229	2.13347	0.000174396	0.0262058	0.0602931	0.653007	0.329335	0.00667534	22	7.35	4.525	0.150187	0.397196	0.0648425	0.814766	0.667293		0.397196	-31.6322	-33.9617
Arachnida	Salticidae	23	Clynotis severus	0.470199	-1.79328	0.496258	-3.8821	9.07e-05	0.217158	0.501593	0.717482	0.146978	0.00133879	85	6.71667	2.275	0.00134995	0.247946	0.0987006	0.801003	0.279533	0.246391	0.256054	0.0367169	-10.6705
Arachnida	Salticidae	24	Colonus hesperus	0.687528	-1.01231	-1.71726	2.56153	1.39e-33	3.94e-05	0.00238391	0.351745	0.228067	0.00289707	233	-1.10833	-7.35	0.0102842	0.247143	0.0217269	0.859816	0.275341	0.29966	0.247143	-75.5542	-81.318
Arachnida	Salticidae	25	Colonus puerperus	0.625026	-2.24228	-0.706265	4.63718	0.000641953	0.0322637	0.549837	0.615806	0.108133	0.00238013	96	-54.5	-26.925	0.00206503	0.193785	0.0853272	0.767133	0.155441	0.136607	0.202157	-49.1142	-58.5557
Arachnida	Salticidae	26	Colonus sylvanus	0.534647	-0.182949	-0.487333	0.205844	3.59e-27	0.566452	0.0587049	0.894631	0.0179151	4.85e-05	357	1.48056	-0.0833333	0.000784465	0.0487904	0.0306636	0.815058	0.0793059	0.108502	0.0487904	-182.628	-193.98
Arachnida	Salticidae	27	Cosmophasis baehrae	-0.0807336	3.19199	1.55782	-28.5756	0.485039	0.20875	0.0430478	0.121199	0.0501031	0.0540708	45	-12.525	6.24167	8.19e-10	0.602429	0.568739	0.687251	0.392241	0.563121	0.611784	-31.4011	-70.4226
Arachnida	Salticidae	28	Cosmophasis micarioides	0.572145	-3.77018	-0.307457	8.42365	0.00287862	0.0461212	0.59749	0.0767653	0.0580912	0.0824278	39	-51	5.21667	0.00970652	0.150298	0.167355	0.83405	0.0109501	0.223887	0.175756	21.3721	17.3611
Arachnida	Salticidae	29	Cosmophasis thalassina	0.0245446	-0.685822	0.902866	0.718445	0.852793	0.603548	0.0736465	0.823852	0.0631617	0.00109375	44	-9.88333	7.19167	0.00137955	0.275998	0.199081	0.778898	0.243697	0.277048	0.285454	-4.48238	-15.7987
Arachnida	Salticidae	30	Cotinusa dimidiata	0.390472	0.384379	0.116516	-0.929381	0.0143962	0.692111	0.78768	0.598359	-0.0812052	0.00900811	35	-0.05	0.05	0.57525	-0.0799123	0.0101869	0.731402	0	-0.0811932	0	-1.99705	-3.67868
Arachnida	Salticidae	31	Cyrba algerina	0.470013	-0.493362	-0.517034	0.750916	6.78e-13	0.236899	0.437564	0.891965	0.0585965	0.000138395	127	-3.775	-2.875	0.00104688	0.137505	0.0771677	0.761629	0.115986	0.100703	0.144001	-86.5306	-97.6329
Arachnida	Salticidae	32	Cytaea severa	0.520675	-3.4716	0.346807	5.41016	0.0437528	0.171546	0.784603	0.67221	0.234635	0.00563012	26	2.18333	43.05	0.270185	0.270653	0.037326	0.817643	0.285988		0.300573	6.28165	5.0353
Arachnida	Salticidae	33	Dendryphantes rudis	-0.012887	1.1677	3.56757	-11.2125	0.801295	0.0540363	1.78e-11	0.00379554	0.112591	0.0210471	359	-4.15	-2.36667	3.97e-09	0.175944	0.0838696	0.769915	0.177943	0.214609	0.175944	-272.046	-298.519
Arachnida	Salticidae	34	Epocilla blairei	2.66246	-109.574	-5.74083	321.026	0.583605	0.126313	0.710164	0.144277	0.0531399	0.0689126	32	-3.09167	55	0.0105825	0.193126	0.195351	0.900389	0.771153	1	0.195145	19.5197	14.4317
Arachnida	Salticidae	35	Eris flava	1.66174	-8.42262	-7.69604	55.1512	0.00806045	0.375575	0.0286797	0.311603	0.275829	0.0298147	27	0.641667	5.925	0.0278191	0.388705	0.129667	0.803353	0.563871	0.594791	0.388705	-16.0882	-20.6287
Arachnida	Salticidae	36	Eris militaris	0.280129	0.0652179	0.758732	-4.72953	1.23e-16	0.668987	0.00269367	0.00850734	0.0917387	0.00867317	730	0.0666667	-0.2	3.95e-13	0.147239	0.0639452	0.873405	0.239787	0.25678	0.147239	-323.299	-367.527
Arachnida	Salticidae	37	Euophrys frontalis	0.408889	-0.0514159	-0.396315	-0.136317	3.46e-46	0.851501	0.083405	0.935998	0.00415467	5.66e-06	1137	-5.35833	1.48056	4.87e-27	0.101064	0.0966593	0.776106	0.0518543	0.108882	0.101064	-541.874	-658.199
Arachnida	Salticidae	38	Euophrys gambosa	0.285142	2.12612	-0.9641	-11.7058	0.108289	0.291534	0.402815	0.383937	0.0888962	0.0255569	29	-0.05	0.875	0.00135645	0.381664	0.286957	0.812769	0.398104	0.444291	0.381664	3.37095	-7.39996
Arachnida	Salticidae	39	Euophrys herbigrada	0.582987	-0.898605	-1.93072	4.74875	8.6e-05	0.249252	0.124885	0.328291	0.0142843	0.0140634	69	-31.9	0.133333	0.00335318	0.124501	0.119417	0.751372	0.0706946	0.0661606	0.133662	-26.21	-34.3889
Arachnida	Salticidae	40	Euophrys monadnock	-0.0399068	0.745339	1.96821	-6.79312	0.785853	0.0680448	0.0494274	0.0519843	0.0590554	0.125048	32	2.875	-2.55	0.0187533	0.116969	0.177358	0.762781	0.273695	0.21206	0.114092	-19.2148	-21.1532
Arachnida	Salticidae	41	Euophrys patagonica	0.312517	-1.30822	-0.452923	6.89093	0.347059	0.340643	0.679963	0.203075	0.0335695	0.063804	27	-6.55833	19.05	0.0014707	0.337172	0.332375	0.696119	0.0751876	0.0341544	0.361535	-33.3685	-43.5334
Arachnida	Salticidae	42	Euophrys rufibarbis	0.258064	0.864532	0.609485	-5.83649	0.0301446	0.60031	0.569861	0.726435	-0.0527209	0.00296914	45	-13.2	-55	0.00432942	0.136305	0.179107	0.67784	0.141188	0.312691	0.17525	-23.5839	-32.49
Arachnida	Salticidae	43	Euophrys sulphurea	0.211485	0.115014	1.55365	-2.86696	0.0282149	0.882272	0.0782336	0.534239	0.0197745	0.00917846	43	-55	-10.65	0.000729574	0.263793	0.235767	0.77451	0.102867	0.173102	0.263793	-35.2095	-47.4457
Arachnida	Salticidae	44	Euryattus bleekeri	0.363418	-2.99111	0.00781422	7.69279	0.0274711	0.114963	0.988626	0.183092	0.0630669	0.0527292	34	-55	5.5	0.00810223	0.215427	0.191239	0.701122	0.190896	0.066518	0.247335	5.04443	-0.862775
Arachnida	Salticidae	45	Evarcha albaria	0.207464	2.85497	0.665186	-14.1878	0.305213	0.216714	0.341787	0.0835021	0.13849	0.154487	20	0.758333	-43.8667	0.0108278	0.312202	0.300771	0.755275	1		0.312202	-7.42286	-11.9255
Arachnida	Salticidae	46	Evarcha arcuata	0.368962	-0.458604	0.301868	0.449732	9.06e-54	0.00276808	0.157055	0.651595	0.0417926	0.000162758	1202	-7.525	-6.55833	1.29e-07	0.0636891	0.0220045	0.743963	0.0542994	0.0556218	0.0639396	-1270.63	-1298.35
Arachnida	Salticidae	47	Evarcha falcata	0.358807	-0.757513	0.0804731	2.36906	3.41e-66	0.000857139	0.642284	0.167302	0.0259898	0.0010987	1693	0.05	-1.41944	3.55e-24	0.0825315	0.0575401	0.775337	0.0956041	0.132778	0.0825315	-1310.69	-1410.61
Arachnida	Salticidae	48	Evarcha hoyi	0.38386	-0.12366	-0.251298	-2.52191	7.74e-18	0.573874	0.387458	0.354567	0.0805697	0.00313864	253	-0.0277778	-1.29722	0.000132241	0.13007	0.0520496	0.881818	0.309493	0.417573	0.13007	-148.393	-162.356
Arachnida	Salticidae	49	Evarcha jucunda	0.429766	-0.466907	0.243827	-0.395112	4.85e-09	0.418382	0.710072	0.931854	0.0197423	4.73e-05	153	-26.925	-2.76667	0.00196223	0.0809653	0.0600619	0.730362	0.0174942	0.0235286	0.0868142	-55.0742	-64.9226
Arachnida	Salticidae	50	Evarcha laetabunda	0.189902	1.0315	1.46473	-9.15985	0.0926439	0.128003	0.173101	0.100057	-0.00275914	0.0444097	64	-2.09167	-22.9833	1.32e-05	0.237199	0.272941	0.75681	0.170109	0.240019	0.249701	-76.7937	-94.2956
Arachnida	Salticidae	51	Evarcha proszynskii	0.273669	0.086788	-0.170416	-3.09934	1.31e-10	0.597561	0.43002	0.0771813	0.0683148	0.0222302	134	-0.236111	0.2	0.00382377	0.105276	0.0583582	0.800165	0.285711	0.284524	0.104936	-106.937	-112.231
Arachnida	Salticidae	52	Frigga pratensis	0.383057	-0.159316	-0.0625394	0.959645	0.0418871	0.932785	0.931378	0.907576	-0.185087	0.000867723	20	-0.680556	-3.525	2.61e-05	0.619443	0.678367	0.678607	0.617526		0.619443	3.09236	-19.3002
Arachnida	Salticidae	53	Ghelna canadensis	0.327709	0.203333	0.208264	-4.21347	0.458753	0.957555	0.937339	0.833666	-0.0649312	0.00209597	24	-0.836111	4.525	0.15198	0.0392252	0.0926667	0.76282	0.356336		0.0674154	-16.7905	-19.2523
Arachnida	Salticidae	54	Grayenulla australensis	-0.0651194	1.20223	5.62849	-41.5141	0.809791	0.580623	0.459602	0.486434	-0.0403698	0.0151832	35	-55	55	0.060325	0.0584204	0.105257	0.680439	0.0824806	0.168999	0.0851376	-77.2988	-80.7562
Arachnida	Salticidae	55	Habronattus agilis	-1.23471	22.878	8.74852	-124.578	0.147084	0.281837	0.0955873	0.425449	0.0842669	0.0263557	24	1.175	4.525	0.000818968	0.466782	0.358977	0.759562	0.982689		0.466782	-5.46129	-17.959
Arachnida	Salticidae	56	Habronattus americanus	0.241006	-0.151805	-0.0131567	-0.368308	0.00773037	0.404724	0.983438	0.803201	0.073241	0.000828767	71	-22.6917	3.30833	9.09e-07	0.354422	0.269959	0.744087	0.0876874	0.073241	0.359587	-73.4015	-99.0385
Arachnida	Salticidae	57	Habronattus amicus	0.125911	0.139177	0.650886	-1.43894	0.29546	0.665459	0.486254	0.556577	-0.0738134	0.0108313	36	-8.4	55	0.000213364	0.297235	0.350075	0.717684	0.130916	-0.0648699	0.306626	-5.49794	-20.5776
Arachnida	Salticidae	58	Habronattus borealis	0.744643	-4.09087	-2.58762	33.2937	0.0254853	0.0400753	0.221477	0.0485733	0.0497914	0.07328	54	-0.452778	-0.875	0.00472881	0.125135	0.144358	0.802517	0.251749	0.161918	0.125135	8.81503	4.46029
Arachnida	Salticidae	59	Habronattus calcaratus	0.227619	1.49288	1.35071	-21.1588	0.454779	0.0780461	0.477704	0.0223801	0.0956603	0.191452	29	-9.69167	-39.15	0.00967746	0.148527	0.238654	0.834012	0.167273	0.118928	0.181258	-14.3128	-16.0274
Arachnida	Salticidae	60	Habronattus clypeatus	1.88436	-3.72154	-27.3935	62.6803	0.00127086	0.00941317	0.0079633	0.0119597	0.133665	0.12385	49	3.65	-3.525	0.000165073	0.274116	0.255523	0.778843	0.399766	0.425529	0.274116	-53.7856	-62.3442
Arachnida	Salticidae	61	Habronattus coecatus	0.644688	-0.70959	-1.18156	0.0947584	2.28e-10	0.330326	0.0560687	0.989441	0.133574	1.51e-06	102	1.23611	0.2	0.00534493	0.199847	0.0643051	0.835933	0.221688	0.208439	0.199847	-69.734	-77.8083
Arachnida	Salticidae	62	Habronattus cognatus	0.336044	-1.19702	-0.56077	14.7407	0.21312	0.349998	0.815109	0.375763	0.0734251	0.0316161	25	0.05	-0.0833333	0.0138774	0.28326	0.215222	0.725134	0.608535		0.28326	-9.24793	-14.8955
Arachnida	Salticidae	63	Habronattus conjunctus	0.111744	0.141968	3.42018	-4.80152	0.405491	0.740915	0.021695	0.375844	0.121869	0.00968978	73	-1.23611	8.225	0.0201557	0.179067	0.0645041	0.805472	0.259213	0.32737	0.20084	-67.2978	-72.2146
Arachnida	Salticidae	64	Habronattus cuspidatus	0.351547	-0.371922	5.82729	-6.24416	0.259621	0.534814	0.266593	0.513593	0.117461	0.00426692	90	-0.875	1.54167	0.000924468	0.219867	0.103221	0.922992	0.383824	0.447537	0.219867	-28.5883	-39.1302
Arachnida	Salticidae	65	Habronattus decorus	0.453379	-1.4055	-0.32432	7.04964	0.00102497	0.249278	0.722484	0.424895	0.00230838	0.00488052	132	-0.2	-0.875	0.00234461	0.0675382	0.0686165	0.8243	0.072495	0.0662813	0.0675382	-37.1925	-46.0427
Arachnida	Salticidae	66	Habronattus hirsutus	0.336607	-0.111761	-0.554703	-0.272263	2.41e-10	0.517907	0.403204	0.90781	0.0293805	0.000148793	89	2.09167	-12.75	0.0182453	0.0911973	0.0598371	0.790153	0.124096	0.233696	0.0911973	-56.3809	-62.2029
Arachnida	Salticidae	67	Habronattus klauseri	0.391674	0.214155	0.692595	-7.66376	0.0166236	0.693538	0.727845	0.317938	0.0429786	0.0170604	58	-55	11.9	0.00185794	0.186394	0.152928	0.766402	0.05912	0.275763	0.190151	-4.28849	-13.6966
Arachnida	Salticidae	68	Habronattus mexicanus	0.337908	1.439	0.648557	-10.2352	0.000241344	0.000403066	0.223602	3.71e-06	0.807032	0.227039	30	0.1	1.48056	4.07e-08	0.862686	0.276936	0.914679	1	1	0.862686	-43.0659	-52.1178
Arachnida	Salticidae	69	Habronattus oregonensis	0.485511	-0.719311	-1.00843	3.17862	2.12e-07	0.0129768	0.133812	0.457542	0.415973	0.0133593	26	-4.275	1.175	0.00122494	0.631279	0.202829	0.761058	0.683493		0.631279	-34.4449	-46.3736
Arachnida	Salticidae	70	Habronattus pyrrithrix	0.5226	-1.08872	3.72401	-16.0556	0.000625466	0.385413	0.157522	0.492499	0.289254	0.00490675	70	-28.55	55	6.91e-06	0.474203	0.181814	0.835085	0.418675	0.598188	0.474203	-13.2081	-34.1652
Arachnida	Salticidae	71	Habronattus viridipes	1.53668	-7.51028	-7.01648	38.5578	0.105733	0.50405	0.228217	0.58348	0.111448	0.0094458	30	-55	10.2667	0.0193883	0.274299	0.15545	0.69382	0.19661	0.165948	0.274299	-11.7329	-17.7428
Arachnida	Salticidae	72	Hasarius adansoni	0.560122	0.129451	-0.123434	-4.43208	7.18e-18	0.816905	0.64285	0.150786	0.0444977	0.00998964	200	0.875	0.00555556	9.7e-05	0.106559	0.0711149	0.868306	0.176002	0.242302	0.109187	58.5392	45.3334
Arachnida	Salticidae	73	Heliophanus aeneus	0.463511	-0.939034	-0.252828	3.44343	9.09e-07	0.0145084	0.732252	0.117229	0.151489	0.017463	122	-6.875	4.025	0.00900706	0.182448	0.0476545	0.745242	0.230863	0.277014	0.187924	-143.263	-147.789
Arachnida	Salticidae	74	Heliophanus apiatus	0.598906	0.0216138	-1.7278	-4.20876	0.0164476	0.995216	0.513348	0.905803	0.00777108	0.000305628	47	-11.275	38.4	0.013739	0.139548	0.123489	0.712384	0.164544	0.100332	0.150794	-24.1368	-30.8246
Arachnida	Salticidae	75	Heliophanus auratus	0.167581	0.702814	1.92077	-6.32146	0.0423986	0.199024	0.0253392	0.0399263	0.0188763	0.0248948	170	-10.65	-2.18333	9.74e-14	0.279915	0.281299	0.823994	0.153205	0.311889	0.284222	-60.9351	-113.47
Arachnida	Salticidae	76	Heliophanus cupreus	0.442855	-0.0407594	-0.579451	-0.653882	4.03e-50	0.843569	0.0144253	0.643639	0.0167309	0.000216408	974	-5.925	0.452778	5.92e-26	0.122906	0.106065	0.786641	0.0452893	0.0691463	0.122906	-529.14	-639.945
Arachnida	Salticidae	77	Heliophanus dampfi	0.286934	-0.781924	0.521221	2.64282	0.00058616	0.27962	0.444554	0.60608	0.0336472	0.00248646	105	-46.3167	43.05	3.21e-05	0.184198	0.148694	0.798629	0.0593282	0.085405	0.184198	-113.078	-130.857
Arachnida	Salticidae	78	Heliophanus dubius	0.266516	0.34993	0.381829	-3.908	6.56e-05	0.610785	0.548464	0.474436	-0.010899	0.00247189	211	-10.65	3.09167	0.000501459	0.0443148	0.0568969	0.721026	0.0654731	0.10749	0.0442725	-102.313	-114.131
Arachnida	Salticidae	79	Heliophanus flavipes	0.362537	0.550948	-0.0799643	-3.48712	3.36e-29	0.165344	0.75065	0.14981	0.00215457	0.00241097	861	-7.35	1.60278	1.75e-27	0.128453	0.128268	0.755783	0.0538622	0.111113	0.129467	-434.375	-549.92
Arachnida	Salticidae	80	Heliophanus kochii	0.704954	-0.730767	-2.65529	4.21915	5.4e-38	1.08e-06	7.72e-12	0.0130976	0.182371	0.0158079	323	-1.35833	19.6	0.000431521	0.198221	0.0315095	0.827328	0.197567	0.192078	0.198221	-192.851	-199.15
Arachnida	Salticidae	81	Heliophanus lineiventris	0.486343	-0.511172	-0.626498	1.713	6.07e-06	0.329562	0.344534	0.589631	0.0252708	0.0085163	35	-19.05	-11.9	0.00209803	0.278272	0.239194	0.718835	-0.0344335	0.0501652	0.264001	-25.9039	-36.4132
Arachnida	Salticidae	82	Heliophanus melinus	0.50447	-1.94031	-0.526411	10.9597	4.7e-06	0.0955545	0.4634	0.16968	0.0599668	0.0500107	38	-55	1.23611	0.000745259	0.291685	0.262941	0.787335	0.0630358	0.0599901	0.311922	-39.0077	-49.6404
Arachnida	Salticidae	83	Heliophanus tribulosus	0.703876	-2.09304	-2.13686	11.3881	1.38e-16	0.00121944	0.00109015	0.0140035	0.163946	0.0369996	141	0.380556	1.90833	0.000306041	0.20571	0.0778694	0.799825	0.248875	0.291755	0.20571	-103.431	-107.868
Arachnida	Salticidae	84	Helpis minitabunda	0.842249	-3.16964	-1.91357	9.55479	3.25e-30	1.69e-09	1.99e-08	1.16e-06	0.133045	0.0635288	336	0.416667	2.55	5.95e-07	0.136388	0.0668421	0.88753	0.156863	0.22396	0.136388	112.901	111.851
Arachnida	Salticidae	85	Hentzia mitrata	0.602316	-2.65034	-0.565013	10.187	0.00472008	0.308417	0.656185	0.513553	0.0114597	0.00172725	246	-53.5	-55	4.06e-06	0.0930721	0.0823404	0.819043	0.0435514	0.0999166	0.0960803	-42.7571	-63.8878
Arachnida	Salticidae	86	Hentzia palmarum	0.58134	-0.622358	-0.574886	-1.94915	1.94e-18	0.044833	0.139958	0.553192	0.0697555	0.000947247	347	-19.05	-5.21667	6.54e-07	0.133704	0.0643408	0.809985	0.110837	0.134677	0.133704	-126.456	-151.021
Arachnida	Salticidae	87	Hentzia vittata	0.84141	-3.13748	-2.21573	12.1046	1.08e-12	0.152148	0.000359001	0.226132	0.109927	0.00666145	198	2.76667	7.35	0.00376123	0.141242	0.0374998	0.899434	0.146203	0.345167	0.141242	112.143	105.134
Arachnida	Salticidae	88	Holoplatys planissima	-0.156304	3.97189	3.66025	-33.4988	0.167728	0.014984	1.88e-05	0.00474884	0.410658	0.141058	39	0.975	0.975	0.00473556	0.410744	0.141138	0.740285	0.46403	0.593186	0.410744	-27.4077	-27.4077
Arachnida	Salticidae	89	Hyllus argyrotoxus	0.151116	0.97456	2.68197	-13.769	0.443034	0.394735	0.0761823	0.121534	0.196325	0.0661037	32	55	-15.7583	0.0164728	0.288556	0.149409	0.739412	0.181597	0.196325	0.288556	-19.6246	-23.4953
Arachnida	Salticidae	90	Hyllus treleaveni	0.54981	-0.556351	-3.30145	8.94761	0.0282174	0.642206	0.108061	0.41258	0.164006	0.0294921	21	0.272222	3.775	0.0292107	0.347092	0.185115	0.688321	0.832169		0.347092	-14.8444	-19.9685
Arachnida	Salticidae	91	Hypoblemum villosum	0.569146	-0.998512	-0.426474	-3.19296	0.00105368	0.604531	0.661001	0.793989	0.116248	0.00117163	53	-55	-5.075	0.0263259	0.200605	0.0806623	0.751228	0.133798	0.159916	0.200605	5.22641	-0.00197337
Arachnida	Salticidae	92	Icius hamatus	0.36181	-0.523466	1.42812	-1.44524	0.00016876	0.35094	0.149064	0.781047	0.111933	0.00056494	123	-55	-7.35	1.21e-08	0.324302	0.207712	0.816744	0.171738	0.235754	0.324598	-56.2243	-89.7389
Arachnida	Salticidae	93	Icius subinermis	0.620989	-0.860909	-0.584037	0.392892	3.3e-09	0.369185	0.459528	0.961008	0.0928025	3.08e-05	72	-4.93333	1.725	0.0110016	0.175625	0.079354	0.7467	0.166584	0.164373	0.178517	-46.4275	-53.2524
Arachnida	Salticidae	94	Leptorchestes berolinensis	0.536581	-0.367375	-1.07084	1.60295	4.68e-05	0.707961	0.258024	0.759574	0.0129567	0.00223223	43	29.525	-55	0.306411	0.0370721	0.0246251	0.707087	0.0673066	0.123895	0.0564164	-56.3002	-57.3636
Arachnida	Salticidae	95	Leptorchestes mutilloides	0.431483	-0.759285	-0.0949218	1.46847	0.0108035	0.677912	0.929986	0.900314	-0.0776928	0.00091872	20	-16.725	-55	0.0176896	0.249214	0.276209	0.553554	0		0.284608	-3.46806	-10.5329
Arachnida	Salticidae	96	Lyssomanes jemineus	0.276089	1.22119	0.0724093	-2.90971	0.0500923	0.0917916	0.868289	0.234642	0.090746	0.0520939	27	-0.1	5.64167	0.0427412	0.193249	0.14277	0.722298	0.169623	0.162094	0.193249	-8.41083	-11.6368
Arachnida	Salticidae	97	Lyssomanes viridis	0.716829	-0.855983	-1.39305	3.62387	2.79e-19	0.190526	0.00067794	0.32887	0.0297606	0.00256213	363	-1.04167	-4.65	4.88e-06	0.0822305	0.0545972	0.788156	0.0908515	0.125042	0.0873024	-182.297	-202.171
Arachnida	Salticidae	98	Macaroeris cata	0.308731	5.4593	-1.32305	-24.8269	0.00181307	8.59e-06	0.0350717	0.000675935	0.228494	0.0220809	411	-0.116667	-0.875	3.3e-07	0.25555	0.0489386	0.9024	0.349956	0.45152	0.257011	-367.759	-382.396
Arachnida	Salticidae	99	Macaroeris diligens	0.318288	0.768044	-0.0877508	-5.84157	0.0117509	0.355107	0.91741	0.309991	-0.0016631	0.00478039	218	-4.025	43.05	1.92e-07	0.113534	0.118385	0.82483	0.245448	0.414102	0.116573	-188.928	-215.513
Arachnida	Salticidae	100	Macaroeris nidicolens	0.529052	-0.131578	-0.589689	-3.45528	1.71e-11	0.7377	0.370758	0.308475	0.105619	0.00555596	169	-50.55	-54.5	8.34e-05	0.18079	0.079385	0.802336	0.178376	0.241538	0.18079	-91.4211	-106.256
Arachnida	Salticidae	101	Maevia inclemens	1.13887	-5.64434	-3.84715	25.7399	1.76e-17	1.23e-05	7.3e-07	0.000263012	0.0761593	0.0271089	462	1.35833	-1.41944	2.11e-06	0.0945066	0.0453368	0.802625	0.0928458	0.121203	0.0945066	-193.621	-202.881
Arachnida	Salticidae	102	Mago acutidens	-0.355882	26.3873	1.57158	-82.9334	0.824893	0.576126	0.741654	0.551487	0.00667037	0.0193492	20	-36.9	-37.275	0.053226	0.201187	0.183153	0.732217	0.941976		0.244236	-16.7402	-21.0978
Arachnida	Salticidae	103	Maratus chrysomelas	0.113855	-0.0454656	1.86366	-7.14229	0.0527067	0.937038	0.0264645	0.404543	0.113847	0.00370584	168	-55	29.85	0.00084949	0.168636	0.0575104	0.777661	0.176985	0.176617	0.168636	-284.28	-294.933
Arachnida	Salticidae	104	Maratus michaelseni	1.11845	-8.76171	-4.16014	51.0698	0.00914849	0.208982	0.192513	0.335397	0.113062	0.0222677	39	-1.81667	-1.41944	0.00652076	0.264728	0.16196	0.87794	0.135553	0.199066	0.302933	34.2582	26.9962
Arachnida	Salticidae	105	Maratus mungaich	2.44825	-28.8788	-14.3091	192.987	0.000905091	0.000843072	0.0149538	0.00449661	0.483198	0.103528	46	0.908333	-0.719444	4.15e-05	0.581174	0.194973	0.914284	0.672907	0.995343	0.581174	-36.8483	-46.0814
Arachnida	Salticidae	106	Maratus nigriceps	0.761759	-3.43732	-2.80707	17.1478	0.000149894	0.00403657	0.00579001	0.010223	0.16753	0.133805	46	-1.81667	8.925	9.51e-05	0.323834	0.279689	0.852837	0.524458	0.776448	0.323834	-20.3364	-29.4751
Arachnida	Salticidae	107	Maratus nigromaculatus	0.13327	0.369175	0.944062	-5.14121	0.0607127	0.115325	0.0595785	0.0476128	0.0509384	0.0596315	66	-5.35833	5.64167	1.21e-05	0.258989	0.258168	0.720371	0.178183	0.228337	0.268828	-61.2481	-77.5611
Arachnida	Salticidae	108	Maratus pavonis	0.819317	-5.34857	-2.22209	28.3706	0.000516931	0.0185114	0.260578	0.131048	0.0927942	0.0131471	160	0.2	-0.236111	0.00312094	0.129684	0.0493404	0.917066	0.165254	0.225477	0.129684	103.951	97.3483
Arachnida	Salticidae	109	Maratus scutulatus	-0.479496	12.6509	8.22125	-120.191	0.390782	0.0604552	0.0318189	0.0186712	0.303321	0.209464	23	-1.54167	-5.925	0.000162755	0.563815	0.434436	0.852251	0.899981		0.563815	4.63091	-5.94284
Arachnida	Salticidae	110	Maratus vespertilio	-0.122867	0.941759	4.45344	-7.47475	0.469272	0.56354	0.0360043	0.674882	0.229021	0.0025412	55	-10.2667	55	0.000193101	0.412408	0.175741	0.681297	0.402774	0.352346	0.412408	-62.3796	-76.7986
Arachnida	Salticidae	111	Maratus volans	0.483987	-3.80372	-0.624534	15.862	0.0490508	0.109347	0.668779	0.279296	0.119707	0.019494	55	-14.55	55	0.0149948	0.198665	0.0940656	0.831835	0.12545	0.140934	0.198665	-26.5203	-31.3867
Arachnida	Salticidae	112	Marpissa formosa	0.979999	-4.83101	-3.31372	26.2952	8.88e-07	0.00654283	0.00777691	0.0672629	0.0706297	0.0305785	105	-55	36.15	0.00947624	0.101385	0.0604461	0.823563	0.211525	0.169063	0.101385	-60.895	-64.4252
Arachnida	Salticidae	113	Marpissa lineata	0.827706	-1.45338	-2.19765	6.59072	8.53e-07	0.0340341	0.025015	0.471468	0.06497	0.00671429	74	-15.0333	-36.525	0.000224497	0.225528	0.160674	0.791695	0.165583	0.139161	0.225528	-14.2002	-28.0753
Arachnida	Salticidae	114	Marpissa muscosa	0.172095	2.33449	2.35318	-21.7155	2.89e-05	0.000236	2.32e-10	8.2e-06	0.0259582	0.0127673	1529	-3.525	-6.24167	1.5e-23	0.0758404	0.0625515	0.660989	0.0749285	0.0960771	0.0760986	-1193.15	-1273.25
Arachnida	Salticidae	115	Marpissa nivoyi	0.356225	1.83836	-0.557243	-10.4964	0.000479571	0.114578	0.522834	0.226547	0.0211963	0.00955892	152	-9.5	0.680556	1.63e-17	0.395463	0.37639	0.847955	0.199527	0.38484	0.395463	-30.9144	-104.137
Arachnida	Salticidae	116	Marpissa pikei	0.427397	-1.13957	-0.502453	12.5569	0.00652832	0.0211575	0.644494	0.0206647	0.0688492	0.0549446	95	-8.75	1.075	6.31e-05	0.172223	0.15502	0.833874	0.200616	0.167774	0.180698	-22.6506	-33.7984
Arachnida	Salticidae	117	Marpissa pomatia	0.0574845	0.988587	2.50864	-10.8915	0.780218	0.349782	0.19113	0.227643	-0.0330258	0.0446573	36	-4.025	-7.875	1.7e-05	0.398233	0.438951	0.792767	0.219453	0.368175	0.398233	-11.12	-30.5684
Arachnida	Salticidae	118	Marpissa radiata	0.0738328	1.16124	3.46369	-17.0917	0.155469	0.196183	1.45e-10	0.00749628	0.151001	0.0240034	258	0.416667	-1.175	0.00171042	0.159953	0.0328501	0.784546	0.158698	0.195452	0.159953	-355.112	-357.553
Arachnida	Salticidae	119	Megafreya sutrix	0.170343	0.28528	1.3316	-7.10522	0.511336	0.823443	0.517783	0.686639	-0.0671133	0.00572004	32	-55	10.8583	0.0397914	0.0794324	0.138084	0.732028	-0.208856	-0.0296955	0.0806913	16.3152	11.6485
Arachnida	Salticidae	120	Mendoza canestrinii	0.634443	-1.87684	-1.40262	8.53352	1.45e-06	0.103794	0.093261	0.270498	0.081121	0.0248916	47	-14.55	55	0.00549502	0.211304	0.146584	0.758766	0.19913	0.334763	0.211304	-34.5335	-41.5608
Arachnida	Salticidae	121	Menemerus bivittatus	0.559421	-0.215662	-0.512371	1.19539	3.55e-62	0.359218	0.00154419	0.40667	0.0168124	0.00110764	613	-22.6917	-0.488889	7.07e-16	0.115587	0.0993978	0.808342	0.0589823	0.07864	0.115587	87.8301	23.5763
Arachnida	Salticidae	122	Menemerus semilimbatus	0.592358	-0.770679	-1.55184	2.48169	4.94e-46	0.0333983	1.3e-06	0.370094	0.0825778	0.00164845	449	-26.925	-2.36667	0.00390713	0.0979744	0.016942	0.821324	0.111264	0.144903	0.0979744	-156.902	-164.414
Arachnida	Salticidae	123	Menemerus taeniatus	0.480224	1.63672	0.608268	-28.1012	7.58e-05	0.370919	0.555539	0.180701	0.0244186	0.0442474	42	-0.272222	0.416667	0.0254771	0.104177	0.118169	0.690639	0.133074	0.0796936	0.104177	-20.1443	-23.6416
Arachnida	Salticidae	124	Messua limbata	0.50249	-1.26204	0.173796	7.94964	0.000356131	0.255198	0.86463	0.452985	0.040419	0.014544	39	-0.236111	-0.908333	0.0219587	0.162253	0.12676	0.845707	0.2346	0.672824	0.179623	-3.69368	-8.92267
Arachnida	Salticidae	125	Metacyrba punctata	1.12341	-2.26027	-3.85128	11.4	0.0118427	0.538077	0.113749	0.54542	0.0361721	0.0193598	20	-16.2417	-1.90833	0.29906	0.0794592	0.0558121	0.781961	0.74029		0.121909	10.1694	9.26294
Arachnida	Salticidae	126	Metacyrba taeniola	0.492554	-0.523419	0.0559701	-1.33969	1.25e-21	0.073839	0.885243	0.740502	0.119292	0.000442236	220	0.0166667	-0.563889	0.000475353	0.16738	0.0478716	0.845895	0.195714	0.268533	0.16738	-74.168	-86.4271
Arachnida	Salticidae	127	Metaphidippus chera	0.319184	-0.494689	0.723867	2.85736	0.0751148	0.472813	0.792942	0.829123	0.017064	0.00110488	43	0.00555556	-0.0833333	0.0209146	0.143167	0.1182	0.781451	0.162993	0.120223	0.143167	-14.351	-20.2404
Arachnida	Salticidae	128	Metaphidippus manni	0.483619	-0.456399	0.612061	-8.27192	0.00865247	0.668938	0.734355	0.538702	0.161464	0.0120815	28	-18.275	-54	0.0348611	0.294859	0.130655	0.739076	0.244031	0.18209	0.280824	-1.69723	-6.50706
Arachnida	Salticidae	129	Metaphidippus odiosus	0.147143	3.6431	1.98918	-36.9962	0.804306	0.64596	0.655571	0.601846	-0.0878322	0.00945992	33	0.05	1.23611	0.0984573	0.00203489	0.090902	0.668261	0	-0.0369441	0.00203489	-4.07409	-6.80649
Arachnida	Salticidae	130	Mexigonus arizonensis	-0.994868	1.78069	18.7097	-28.0784	0.0143041	0.0141696	0.00297214	0.00522853	0.338053	0.363644	20	3.30833	0.680556	0.00361161	0.365999	0.387177	0.824022	0.637756		0.365999	-38.7258	-39.5752
Arachnida	Salticidae	131	Mopsus mormon	0.55634	-4.36453	-0.0787035	5.06386	1.99e-06	0.0253979	0.88622	0.58389	0.11562	0.00167555	160	-11.275	-5.21667	0.013279	0.148171	0.0336127	0.852233	0.245984	0.303871	0.153571	25.7216	19.7264
Arachnida	Salticidae	132	Myrmarachne formicaria	-0.0713903	3.52117	3.9264	-27.8418	0.303843	5.08e-05	4.96e-10	6.2e-06	0.0973703	0.0520354	366	-4.525	-1.81667	3.49e-26	0.299445	0.252449	0.798824	0.213302	0.309387	0.301185	-190.868	-282.883
Arachnida	Salticidae	133	Myrmarachne luctuosa	0.264282	1.23834	0.804083	-14.2444	0.248183	0.610578	0.559483	0.431138	-0.0475338	0.0248764	28	-8.225	-17.7583	0.0102023	0.18764	0.233919	0.723766	0.173297	0.495247	0.174723	8.7518	1.63424
Arachnida	Salticidae	134	Naphrys acerba	0.479392	0.645586	0.722937	-26.0697	0.104814	0.474586	0.786292	0.0492513	0.263847	0.133613	25	1.66389	4.525	0.0307298	0.292032	0.158276	0.821726	0.662043		0.320992	-27.7712	-28.7001
Arachnida	Salticidae	135	Naphrys pulex	1.09437	-4.97746	-3.62545	20.7899	4.79e-19	3.84e-06	1.86e-07	0.000176546	0.113055	0.0382151	335	0.836111	-0.641667	4.82e-05	0.119607	0.0447079	0.837361	0.117056	0.227859	0.119607	-128.242	-130.64
Arachnida	Salticidae	136	Neaetha membrosa	0.875758	-3.6948	-3.9222	27.592	1.5e-05	0.0289922	0.0187326	0.102475	0.240271	0.0750568	30	-3.09167	-5.925	0.0123796	0.339947	0.164421	0.759969	0.315712	0.280681	0.370941	-13.9048	-18.0825
Arachnida	Salticidae	137	Neon acoreensis	0.536129	4.08821	-3.01579	-14.6741	0.000261187	0.00265721	0.0018853	0.0748518	0.257354	0.0102959	232	-2	3.2	0.0028031	0.275915	0.0286154	0.839301	0.335889	0.383718	0.275915	-187.42	-193.273
Arachnida	Salticidae	138	Neon levis	0.294539	1.53524	-0.521142	-5.12291	0.0155387	0.0976069	0.616497	0.392468	0.100611	0.0149215	46	-10.65	-4.93333	0.000512096	0.31558	0.21556	0.76046	0.126899	0.265814	0.31558	-23.021	-35.5716
Arachnida	Salticidae	139	Neon nelli	0.526814	-1.12608	-1.03476	2.962	1.5e-10	0.0576618	0.0268756	0.576076	0.0842603	0.00254862	114	1.175	3.775	1.95e-05	0.222518	0.137135	0.881896	0.281422	0.396909	0.222518	-56.0176	-74.4122
Arachnida	Salticidae	140	Neon reticulatus	0.348533	0.162184	0.0912442	-3.06122	1.68e-42	0.592616	0.612409	0.139313	0.0099772	0.00245765	883	-5.78333	-2.275	9.1e-16	0.0778909	0.0701404	0.775036	0.060573	0.0908497	0.0778909	-582	-644.451
Arachnida	Salticidae	141	Neon robustus	0.333228	-1.75583	-0.304249	10.1754	0.0102223	0.418617	0.73741	0.438012	-0.0354849	0.0101833	63	0.0833333	-0.525	5.85e-05	0.206161	0.240137	0.824126	0.280857	0.275535	0.206161	-43.6778	-60.2414
Arachnida	Salticidae	142	Neon valentulus	0.0166589	4.07385	3.93449	-46.6231	0.962745	0.741108	0.204556	0.633921	0.0146881	0.00503875	46	-6.4	-43.8667	0.16055	0.0551923	0.0428426	0.724257	0.0310801	0.214179	0.0482748	-50.5459	-52.4762
Arachnida	Salticidae	143	Ocrisiona leucocomis	0.14962	1.79652	2.97235	-27.0837	0.406121	0.423134	0.0285747	0.117763	0.164369	0.032349	66	-0.0666667	0.2	0.000726416	0.2778	0.140545	0.861618	0.312922	0.277722	0.278278	24.9591	15.4322
Arachnida	Salticidae	144	Opisthoncus parcedentatus	0.082404	7.84097	3.94581	-71.2985	0.81266	0.0982583	0.0931615	0.0410858	0.149853	0.153133	27	0.641667	1.35833	0.0157799	0.210072	0.206403	0.764264	0.297405	0.298936	0.210072	-1.05046	-2.93295
Arachnida	Salticidae	145	Opisthoncus polyphemus	0.274997	3.33454	0.974579	-18.528	0.167222	0.332045	0.342209	0.271807	-0.0174934	0.0121818	103	-28.55	-1.48056	0.0161866	0.0286821	0.0569992	0.861076	0.0490313	0.0344739	0.0426392	59.5052	54.7371
Arachnida	Salticidae	146	Pancorius crassipes	0.147036	1.83696	0.810183	-12.2302	0.840398	0.800165	0.7229	0.572324	-0.039984	0.0113262	31	-5.64167	1.175	0.172144	0.0189111	0.0643318	0.757606	0.631246	0.635069	0.0462428	22.9645	21.1643
Arachnida	Salticidae	147	Paramaevia poultoni	0.906778	-2.58208	-4.24332	16.7217	0.00141691	0.0970936	0.0841479	0.308895	0.0760699	0.0274119	37	-55	10.4583	0.00976945	0.223235	0.162313	0.743175	0.319919	0.24133	0.223235	-17.8566	-24.1118
Arachnida	Salticidae	148	Paraphidippus aurantius	0.523449	-0.0431862	-0.348248	-0.0716743	9.14e-11	0.833113	0.496526	0.962329	-0.00149394	3.94e-06	568	0.2	-0.272222	2.73e-13	0.0890428	0.0900616	0.843155	0.114704	0.113705	0.0890428	-70.044	-123.076
Arachnida	Salticidae	149	Paraphidippus fartilis	0.657228	-0.391826	-0.526369	0.400696	4.27e-05	0.526189	0.600409	0.920872	-0.00182836	0.000203974	50	-0.0666667	-0.2	0.000632002	0.224749	0.212909	0.863776	0.350699	0.253354	0.224749	12.7639	0.127378
Arachnida	Salticidae	150	Paraphilaeus daemeli	0.39236	-2.78436	0.314325	8.77027	0.0654096	0.127205	0.797417	0.45486	0.263219	0.00759517	56	-50.55	-12.3167	0.0032674	0.370347	0.108879	0.860515	0.334508	0.314792	0.370347	-11.1419	-19.8466
Arachnida	Salticidae	151	Pelegrina aeneola	0.466147	-0.170846	-0.716989	-1.91664	1.78e-22	0.126631	0.0182684	0.133113	0.1849	0.00908678	205	-0.166667	0.344444	0.000147983	0.232795	0.0562774	0.844801	0.32305	0.397078	0.236392	-183.64	-195.121
Arachnida	Salticidae	152	Pelegrina arizonensis	0.0265194	0.32991	4.1194	-7.2409	0.945812	0.744896	0.374543	0.552785	-0.0354203	0.0109679	35	-2.875	-2.65833	0.00619458	0.180608	0.207935	0.760715	0.277644	0.215881	0.180608	-19.3217	-27.4055
Arachnida	Salticidae	153	Pelegrina clemata	0.230319	-0.173267	2.94627	-1.87094	0.0945043	0.599502	0.0419544	0.608021	0.179859	0.00340626	65	-2.875	-4.65	0.0909815	0.214276	0.0362099	0.826108	0.382304	0.366606	0.214276	-63.8771	-66.4986
Arachnida	Salticidae	154	Pelegrina flaviceps	0.102693	0.223158	1.41756	-5.31354	0.280356	0.636504	0.0408113	0.229046	0.162417	0.0229889	55	4.025	-11.275	0.0252014	0.219471	0.0768727	0.82818	0.405171	0.657192	0.209921	-52.1138	-55.9906
Arachnida	Salticidae	155	Pelegrina galathea	0.483482	0.155054	0.0341833	-6.8988	4.19e-14	0.465647	0.940157	0.00915723	0.04408	0.0150608	436	-0.0666667	0.2	1.72e-05	0.0696206	0.0404252	0.82353	0.148511	0.174673	0.0695567	-220.677	-232.146
Arachnida	Salticidae	156	Pelegrina insignis	0.2729	-1.12604	0.250027	19.5107	0.0427209	0.0220342	0.764353	0.00430824	0.126414	0.104201	74	0.116667	4.025	4e-08	0.363377	0.331425	0.918456	0.540462	0.792893	0.363377	-62.0089	-85.381
Arachnida	Salticidae	157	Pelegrina montana	0.221419	-0.105752	-0.113304	-0.112028	0.000531318	0.772684	0.861288	0.977357	-0.015348	8.57e-06	97	-2.18333	-10.65	0.00337391	0.0747172	0.0872592	0.851735	0.0841471	0.413861	0.088408	-92.0333	-100.98
Arachnida	Salticidae	158	Pelegrina proterva	0.656923	-0.685329	-1.7333	2.33312	3.7e-19	0.0206585	0.00123545	0.534494	0.0778864	0.00105169	340	-11.9	-1.48056	1.31e-07	0.150357	0.0728812	0.8693	0.20084	0.242519	0.150357	-109.841	-137.662
Arachnida	Salticidae	159	Pellenes arciger	0.641912	-0.947551	-1.16326	2.00265	0.0155285	0.43809	0.666441	0.877004	0.123663	0.000647049	34	-21.25	55	0.0912828	0.203741	0.0734448	0.688023	0.165965	0.123665	0.216129	-29.5592	-32.7712
Arachnida	Salticidae	160	Pellenes bitaeniata	0.301212	-1.56114	0.311487	-0.190668	5.69e-05	0.00961483	0.408729	0.961202	0.235255	2.37e-05	78	-0.05	0.0666667	0.000947595	0.34087	0.101524	0.830963	0.414159	0.378587	0.335203	-38.673	-50.0648
Arachnida	Salticidae	161	Pellenes brevis	0.586125	0.27995	-1.28839	-5.2159	0.0349537	0.843091	0.641231	0.742617	-0.0649519	0.00513369	24	-20.425	-55	0.000254192	0.460183	0.461772	0.659898	0.141125		0.460183	-11.1812	-27.4646
Arachnida	Salticidae	162	Pellenes geniculatus	0.389114	0.309269	-0.4811	-4.05573	0.000436776	0.772025	0.57534	0.79572	-0.0355044	0.00207674	35	-4.93333	0.875	0.00988293	0.165603	0.185439	0.769295	0.564272	0.510101	0.215067	-29.5095	-37.0505
Arachnida	Salticidae	163	Pellenes lapponicus	0.133066	0.0118213	-0.558239	1.62292	0.0891271	0.953998	0.505562	0.378279	0.0365156	0.0356423	23	-34.3583	55	0.00952314	0.301053	0.264106	0.785133	0.214818		0.335511	-35.6642	-43.0448
Arachnida	Salticidae	164	Pellenes nigrociliatus	0.467596	-0.6657	-1.06328	4.96367	0.0333322	0.477694	0.609605	0.565822	-0.0685394	0.0102784	36	-1.90833	-1.725	0.0249718	0.0794078	0.145544	0.72437	0.109605	0.161998	0.106993	-36.551	-41.8599
Arachnida	Salticidae	165	Pellenes seriatus	-0.0197057	1.27704	2.41805	-10.686	0.886339	0.0510752	0.0395234	0.117239	0.123252	0.119387	21	-0.563889	-0.680556	3.11e-05	0.643427	0.561536	0.883105	1		0.643427	-25.541	-44.191
Arachnida	Salticidae	166	Pellenes tripunctatus	0.110169	1.01415	2.54936	-9.93888	0.0216225	0.0162339	4.93e-08	0.000547254	0.0740789	0.0304321	371	-5.35833	-1.90833	4.91e-14	0.180652	0.136141	0.773609	0.121103	0.173902	0.180652	-371.088	-416.341
Arachnida	Salticidae	167	Peplometus chlorophthalmus	0.0828931	-0.360058	2.05902	-6.96903	0.397792	0.669442	0.0930011	0.566443	0.33507	0.00619448	37	18.275	-11.0667	0.00043396	0.540977	0.194942	0.834409	0.730929	0.811707	0.540977	-53.1184	-66.8216
Arachnida	Salticidae	168	Phanias albeolus	0.751914	-3.30765	-1.87914	13.8823	0.014779	0.435666	0.364553	0.513601	-0.0357425	0.0219036	22	-0.308333	0.908333	0.319705	-0.00294615	0.0500147	0.756055	-0.362249		0	2.6895	1.99308
Arachnida	Salticidae	169	Phiale roburifoliata	1.02839	-2.81168	-3.38352	11.0406	0.00729222	0.1636	0.174016	0.595748	0.0893908	0.00769606	35	-46.725	54.5	0.0236105	0.223005	0.129521	0.770686	0.236961	0.113161	0.207589	3.56789	-1.95123
Arachnida	Salticidae	170	Phidippus adumbratus	0.561573	-2.56882	3.92747	6.89525	0.00102358	0.0224357	0.170742	0.659874	0.506775	0.00236685	42	-8.225	-9.88333	0.0191233	0.571727	0.0625662	0.86751	0.615586	0.719523	0.571538	-24.0347	-29.963
Arachnida	Salticidae	171	Phidippus apacheanus	0.125916	0.270398	1.69465	-2.09796	0.187741	0.376805	0.0268108	0.575435	0.0440676	0.0019429	156	7.525	-0.875	0.0278249	0.0721981	0.0295289	0.821248	0.0781707	0.107716	0.0721981	-109.597	-114.242
Arachnida	Salticidae	172	Phidippus ardens	0.465392	-0.620272	-2.77556	11.5571	0.206457	0.559104	0.511187	0.402403	-0.020919	0.012758	58	22.9833	-15.5167	0.0273531	0.0555756	0.0852265	0.832302	0.507972	0.521626	0.0633789	-24.5093	-29.023
Arachnida	Salticidae	173	Phidippus arizonensis	0.708977	-1.51757	-2.62197	16.3612	4.93e-07	0.000350397	0.0392796	0.00142248	0.183115	0.113383	80	1.41944	1.66389	0.000717752	0.196699	0.126451	0.817596	0.337745	0.394513	0.196699	-73.3511	-74.603
Arachnida	Salticidae	174	Phidippus asotus	0.680233	-0.285383	-2.37901	-2.67997	0.077708	0.781805	0.45786	0.818156	0.0484383	0.00160073	33	-8.75	-21.525	0.0258092	0.199139	0.138173	0.759769	0.367569	0.399239	0.199139	-23.5312	-29.2156
Arachnida	Salticidae	175	Phidippus audax	0.660238	-0.526954	-1.34558	0.828806	2.02e-261	8.39e-14	4.25e-23	0.331452	0.0776251	0.000310822	2801	0.719444	-0.1	2.42e-16	0.0992316	0.0218942	0.855985	0.118675	0.160225	0.0992316	-791.285	-857.396
Arachnida	Salticidae	176	Phidippus borealis	0.196442	0.262266	0.351451	-4.18546	0.00809159	0.226072	0.613493	0.0941447	0.0192258	0.022515	125	-6.55833	-55	0.0143431	0.0448751	0.0475437	0.767212	0.0847081	0.0830625	0.0452534	-97.6295	-100.942
Arachnida	Salticidae	177	Phidippus californicus	0.280608	0.206747	2.98141	-14.882	0.0291139	0.715556	0.0705525	0.0803962	0.32677	0.069056	33	-13.65	-55	0.0167593	0.386825	0.12348	0.750137	0.341021	0.382642	0.405883	-9.7369	-12.8199
Arachnida	Salticidae	178	Phidippus cardinalis	0.728957	-0.507763	-1.80122	-7.00145	7.57e-12	0.203757	0.00841939	0.205154	0.128947	0.0109525	130	1.66389	0.116667	0.0115719	0.161432	0.0426818	0.77464	0.168269	0.184788	0.161432	-102.923	-107.765
Arachnida	Salticidae	179	Phidippus carneus	0.363105	-0.0899773	-2.02288	1.46516	0.0859484	0.856515	0.602233	0.846015	-0.036927	0.0007456	54	-3.09167	6.875	0.000427636	0.192301	0.216998	0.757364	0.237909	0.206441	0.192301	-17.7484	-31.2347
Arachnida	Salticidae	180	Phidippus carolinensis	-0.329499	3.64707	7.27613	-48.1733	0.31837	0.0202843	0.0130653	0.0103349	0.142533	0.122421	51	0.2	1.725	0.000222959	0.263122	0.235775	0.782916	0.283776	0.525073	0.263122	-26.8776	-34.5445
Arachnida	Salticidae	181	Phidippus clarus	0.519072	-0.0610865	-0.561056	-4.36086	1.62e-19	0.760404	0.155211	0.075603	0.0385292	0.00618308	494	-41.0917	7.03333	0.000150675	0.0602913	0.0278127	0.812971	0.0901858	0.0922119	0.0602913	-169.647	-180.947
Arachnida	Salticidae	182	Phidippus comatus	0.539518	-0.501319	-0.915685	2.37495	0.00438139	0.367585	0.698372	0.757618	0.0576685	0.00206718	45	-0.452778	-2.36667	0.0295793	0.159621	0.0970684	0.789202	0.255295	0.304529	0.159621	-16.2222	-21.3189
Arachnida	Salticidae	183	Phidippus insignarius	0.58675	0.85807	0.132876	-23.9871	0.10007	0.485775	0.962143	0.174835	0.104	0.0492939	36	-1.23611	-1.29722	0.01587	0.210209	0.1464	0.766909	0.227319	0.240102	0.19897	-3.43557	-7.96277
Arachnida	Salticidae	184	Phidippus johnsoni	0.522447	-0.727243	-0.54357	2.0041	7.29e-40	7.69e-06	0.137187	0.274578	0.151544	0.00219752	463	0.0833333	-0.344444	1.71e-05	0.182944	0.0333944	0.868998	0.2229	0.265226	0.182944	65.3666	48.0625
Arachnida	Salticidae	185	Phidippus mystaceus	0.501552	0.0192668	-0.499101	-6.23179	0.00754094	0.981769	0.689995	0.323421	0.0286507	0.0106441	91	21.525	0.719444	1.15e-05	0.213516	0.189347	0.774697	0.302712	0.408039	0.213516	-51.7535	-70.9453
Arachnida	Salticidae	186	Phidippus otiosus	0.772286	-0.741504	-1.88971	1.85017	1.87e-07	0.0351066	0.0268535	0.502702	0.0894194	0.00289576	143	16.725	-12.975	0.04729	0.112051	0.0250491	0.787378	0.127506	0.0894248	0.112051	-82.0284	-85.6238
Arachnida	Salticidae	187	Phidippus pius	0.666078	-1.1756	-1.92165	8.1788	0.0013261	0.102073	0.179328	0.44007	0.0694177	0.012286	47	0.05	-0.236111	0.00418683	0.221848	0.154776	0.790449	0.401397	0.346807	0.23437	-18.4431	-26.5986
Arachnida	Salticidae	188	Phidippus princeps	0.592331	-1.51512	-0.840848	2.88494	2.71e-05	0.0718095	0.361167	0.607639	0.0363176	0.00120199	213	-55	-45.0917	0.0150159	0.0620853	0.026605	0.789812	0.0543013	0.125641	0.0644179	-70.5198	-76.2869
Arachnida	Salticidae	189	Phidippus purpuratus	0.0114382	0.608374	2.0848	-8.9024	0.874136	0.0158467	0.000181609	0.00124939	0.229961	0.123037	72	-0.344444	2.09167	0.000573484	0.246258	0.138646	0.841571	0.288482	0.249089	0.256337	-81.8694	-83.3724
Arachnida	Salticidae	190	Phidippus putnami	0.683945	-0.744909	-1.19543	1.49469	1.71e-06	0.163942	0.180476	0.731346	0.0280831	0.000810073	143	-1.29722	50.125	0.289564	0.0351015	0.00768016	0.751242	0.0501104	0.0342116	0.0342037	-67.6672	-68.7035
Arachnida	Salticidae	191	Phidippus regius	1.54887	-20.672	-6.9482	133.476	0.00820452	0.0841397	0.030015	0.0589873	0.0371148	0.042049	85	-16.725	-50.55	0.0353574	0.0473721	0.0519399	0.677283	0.0344807	0.0371149	0.0370305	-41.3911	-42.1748
Arachnida	Salticidae	192	Phidippus texanus	0.174792	0.532423	2.83549	-18.8517	0.567838	0.707962	0.27318	0.26975	0.123248	0.0306865	37	2	1.23611	0.0357307	0.205236	0.105842	0.728857	0.419096	0.39761	0.205236	-22.6908	-26.3262
Arachnida	Salticidae	193	Phidippus tyrrelli	0.500915	-0.41345	-1.25606	0.613841	0.04976	0.27386	0.736783	0.900166	0.19372	0.000446195	30	-48.85	-20.425	0.00544589	0.403958	0.188935	0.825221	0.868925	0.920748	0.418348	-37.0274	-46.0908
Arachnida	Salticidae	194	Phidippus whitmani	0.310893	-0.258348	0.599529	-5.45109	0.00611677	0.671421	0.382764	0.233586	0.0527753	0.00954773	143	-20.425	-1.35833	0.00289667	0.102396	0.0581202	0.751822	0.0783411	0.0735649	0.108648	-86.965	-94.6586
Arachnida	Salticidae	195	Philaeus chrysops	0.436058	-0.274462	-0.0816997	-0.634323	6.86e-21	0.121403	0.820907	0.612107	0.0952255	0.000650967	359	0.758333	0.2	0.174264	0.0992713	0.00466289	0.763284	0.0959643	0.0970853	0.102743	-366.146	-367.651
Arachnida	Salticidae	196	Phintella versicolor	2.64641	-72.1728	-6.10647	210.534	0.0473924	0.0487234	0.121477	0.0543815	0.0707843	0.130065	30	0.975	1.175	0.0528131	0.0725624	0.131659	0.811555	-0.0643885	0.169182	0.0725624	18.2928	18.2751
Arachnida	Salticidae	197	Phlegra bresnieri	0.452267	-0.698196	-0.596352	3.29898	1.44e-14	0.194136	0.151584	0.455595	0.00856365	0.00405216	138	0.2	2	0.0117207	0.0506852	0.0452513	0.766883	0.143136	0.0765769	0.0506852	-38.8507	-44.5681
Arachnida	Salticidae	198	Phlegra fasciata	0.421875	-0.173039	-0.168382	-0.185264	3.42e-17	0.401012	0.698855	0.903562	0.0108484	3.6e-05	405	-9.5	1.04167	2.07e-08	0.0854716	0.0741051	0.741135	0.0287401	0.0661648	0.0871174	-265.064	-296.82
Arachnida	Salticidae	199	Phlegra hentzi	0.67349	-2.01649	-2.0063	6.43531	0.00096988	0.0779147	0.0989515	0.444742	0.15373	0.01968	27	0.452778	-0.308333	0.0216155	0.31293	0.160511	0.753872	0.311477	0.18682	0.31293	-36.7247	-42.0812
Arachnida	Salticidae	200	Platycryptus arizonensis	-0.0868165	0.507355	7.18933	-11.9211	0.857624	0.686625	0.397552	0.491798	-0.125005	0.0277699	21	-2.875	0.875	0.0662379	0.0562219	0.181813	0.736323	0.962991		0.0562219	-4.8721	-8.23428
Arachnida	Salticidae	201	Platycryptus californicus	0.408088	0.0250426	-0.110801	-1.96994	9.55e-08	0.911864	0.855192	0.447786	-0.00092752	0.00371646	157	5.075	-2	5.74e-05	0.0964484	0.0992198	0.778415	0.177717	0.192288	0.0933071	-29.4799	-45.5452
Arachnida	Salticidae	202	Platycryptus undatus	0.627831	-0.591835	-0.946278	-0.89994	8.44e-25	0.401797	0.010351	0.844007	0.022897	3.07e-05	1235	-17.5	-2.55	6.32e-08	0.0458299	0.0229078	0.802102	0.0401368	0.0405129	0.0458299	-512.407	-541.623
Arachnida	Salticidae	203	Plexippus paykulli	0.452822	0.129183	0.10448	-2.14352	1.2e-39	0.571321	0.540196	0.0552894	0.0116711	0.00961335	381	-1.90833	2	0.000655957	0.0322872	0.0300667	0.801478	0.0331627	0.0611489	0.034838	-111.376	-119.403
Arachnida	Salticidae	204	Plexippus petersi	0.100304	0.988838	1.01436	-5.65725	0.429488	0.385257	0.0175976	0.301401	0.0937008	0.0197913	51	-0.1	0.236111	0.00185423	0.247026	0.163917	0.796357	0.275927	0.19997	0.247026	2.69725	-6.67805
Arachnida	Salticidae	205	Portia fimbriata	0.260635	-4.89733	1.31249	4.92632	0.506431	0.267643	0.362188	0.678865	0.0903105	0.00807053	21	8.925	-4.79167	0.262733	0.148059	0.0571564	0.702471	0.778551		0.131882	9.76427	8.39391
Arachnida	Salticidae	206	Poultonella alboimmaculata	0.902131	-0.214143	-2.18004	-26.1674	0.122958	0.901961	0.611203	0.257179	0.0189118	0.0639754	22	19.05	16.9833	5.41e-05	0.583018	0.547495	0.712743	0.924918		0.583018	-12.0856	-30.8825
Arachnida	Salticidae	207	Prostheclina amplior	1.0832	-3.85765	-4.12919	17.4225	2.88e-05	0.00474106	0.0010928	0.0131586	0.439408	0.16314	26	0.941667	-2.18333	0.0061027	0.474016	0.193594	0.747757	0.644346		0.474016	-29.2944	-30.9334
Arachnida	Salticidae	208	Prostheclina pallida	1.19703	-6.35993	-3.37343	22.4649	0.0294012	0.168072	0.236764	0.382841	0.510672	0.0161989	25	0.680556	-0.525	0.00850437	0.637603	0.127263	0.890655	0.720453		0.637603	-12.1946	-19.3848
Arachnida	Salticidae	209	Pseudeuophrys erratica	0.533923	-1.43872	-1.40612	8.07239	5.25e-27	0.0148253	5.29e-06	0.0270389	0.0697464	0.0131034	351	-8.575	-0.680556	3.5e-09	0.146891	0.0895868	0.821318	0.111225	0.133321	0.146891	-81.1613	-111.485
Arachnida	Salticidae	210	Pseudeuophrys lanigera	0.736399	-1.43305	-1.73619	5.70429	2.21e-27	0.000239789	0.00175487	0.0185921	0.100852	0.0142835	353	-0.875	-2.875	0.000827328	0.115285	0.0285933	0.72786	0.13065	0.142838	0.117794	-212.304	-217.948
Arachnida	Salticidae	211	Pseudeuophrys obsoleta	0.283804	-0.0402572	0.172659	1.1144	0.00308488	0.963667	0.849633	0.904966	-0.0761259	0.000388771	41	-20.975	1.00833	0.00116029	0.193644	0.249926	0.834577	0.198991	0.465372	0.213106	-17.3047	-29.1289
Arachnida	Salticidae	212	Pseudeuophrys vafra	0.978705	-1.80943	-4.69324	12.5042	1.13e-43	0.00969248	4.09e-24	0.00837954	0.289118	0.00955685	522	0.05	-0.563889	7.51e-10	0.330365	0.0505662	0.909873	0.339502	0.368124	0.330365	-485.611	-515.575
Arachnida	Salticidae	213	Pseudicius encarpatus	0.414109	-0.14235	0.118405	-1.65735	1.81e-06	0.781624	0.868587	0.709671	-0.0157291	0.00254122	57	-4.525	-1.81667	0.00479614	0.124751	0.135496	0.719462	0.0508933	0.384272	0.129407	-46.0581	-54.4874
Arachnida	Salticidae	214	Ptocasius strupifer	-0.204547	0.776668	1.92239	-3.94959	0.746359	0.887464	0.312684	0.802498	-0.00927261	0.00120401	54	-4.4	-2.875	0.00145042	0.176606	0.176561	0.928361	0.42022	0.407598	0.184996	26.5515	15.6548
Arachnida	Salticidae	215	Pungalina albobarbata	0.212961	-1.57741	0.594551	5.26092	0.0849649	0.329719	0.538943	0.654963	0.0435428	0.00940479	22	-0.116667	1.725	0.110478	0.163533	0.112253	0.741149	0.383279		0.163533	-12.4102	-15.1671
Arachnida	Salticidae	216	Rhene flavicomans	4.20268	-115.225	-11.5465	348.863	0.341971	0.172908	0.404737	0.174392	-0.0141266	0.0635372	32	0.0833333	-5.925	0.00144891	0.249833	0.301952	0.867277	0.683507		0.249833	24.6929	15.0869
Arachnida	Salticidae	217	Rhene flavigera	-2.98766	-69.5295	12.9728	182.311	0.287555	0.395794	0.172237	0.451742	0.0576439	0.0295096	20	-2.98333	55	0.0617778	0.21941	0.165734	0.784994	0.646715		0.233527	19.1311	15.4682
Arachnida	Salticidae	218	Saitis barbipes	0.676853	-1.31207	-1.82234	6.69988	4.09e-21	0.00315264	0.000807633	0.0173295	0.128058	0.0231119	218	-17.7583	4.93333	4.77e-06	0.188217	0.08244	0.778948	0.174449	0.207153	0.188217	-127.851	-143.422
Arachnida	Salticidae	219	Salticus austinensis	-1.16951	12.5844	15.8667	-143.402	0.0304378	0.000158627	0.000896974	0.000232501	0.471455	0.491577	23	1.175	0.00555556	2.28e-05	0.582801	0.587739	0.87969	0.651099		0.593447	-15.3415	-20.762
Arachnida	Salticidae	220	Salticus cingulatus	0.38076	-0.587973	0.126872	-0.0882406	1.22e-22	0.247001	0.710145	0.980644	0.00937369	8.02e-07	729	-6.875	-2.275	2.53e-11	0.0684051	0.0587889	0.780208	0.0555187	0.0915427	0.0696648	-393.494	-438.204
Arachnida	Salticidae	221	Salticus mutabilis	0.62531	0.681779	-2.30893	-3.30353	2.09e-17	0.523111	3.11e-06	0.614188	0.116538	0.000547084	412	-21.25	-1.41944	0.00015501	0.146492	0.0302827	0.849238	0.156384	0.15249	0.148576	-236.104	-250.287
Arachnida	Salticidae	222	Salticus palpalis	0.488604	-1.2159	2.20414	-1.38416	0.00142352	0.136082	0.419561	0.91732	0.379073	0.000235266	30	-1.29722	0.758333	0.00315135	0.558569	0.161163	0.779516	0.37883	0.433337	0.571155	-8.61754	-18.8473
Arachnida	Salticidae	223	Salticus peckhamae	0.777662	-1.97371	-5.30646	31.3628	0.0032349	0.0221231	0.0917165	0.0304539	0.121356	0.172139	28	8.05	13.425	0.00828898	0.202732	0.244474	0.743681	0.231302	0.121356	0.19347	-7.72193	-10.4428
Arachnida	Salticidae	224	Salticus propinquus	0.418942	0.884342	-0.19495	-10.2812	0.000346164	0.543003	0.859487	0.591191	-0.0417919	0.00727531	43	-17.2417	5.075	0.010085	0.116145	0.153931	0.717291	0.0462769	0.113175	0.156732	-8.01351	-15.0749
Arachnida	Salticidae	225	Salticus scenicus	0.462778	0.132493	-0.19146	-3.06779	2.55e-225	0.0722368	0.100658	1.96e-05	0.0144778	0.00456924	3942	-5.925	-2.875	1.44e-21	0.0325243	0.022602	0.740166	0.0298786	0.0442864	0.0325243	-1182.9	-1255.18
Arachnida	Salticidae	226	Salticus zebraneus	0.260908	0.361865	1.69798	-8.28122	4.49e-05	0.599112	0.00391924	0.0992375	0.063404	0.00865428	297	-5.21667	-3.2	8.05e-11	0.181792	0.125842	0.770418	0.113339	0.202281	0.183236	-172.011	-212.101
Arachnida	Salticidae	227	Sandalodes bipenicillatus	0.588461	-5.1092	-1.82197	28.5014	0.0970843	0.214189	0.37042	0.344109	0.0281763	0.0256051	36	0.272222	-1.075	0.0710024	0.0984375	0.0898439	0.886097	0.581954	0.801096	0.119071	2.1962	-0.502703
Arachnida	Salticidae	228	Sandalodes scopifer	0.633393	-3.16427	-1.19319	8.82385	0.00190164	0.0827294	0.334638	0.476206	0.257479	0.00914863	43	-2.18333	-1.48056	0.00864113	0.370971	0.114534	0.771355	0.449268	0.488093	0.385459	-25.9265	-33.0315
Arachnida	Salticidae	229	Sandalodes superbus	0.299843	-1.07688	1.21052	-1.93097	0.0118425	0.434036	0.0674228	0.814906	0.265109	0.000701081	59	0.1	1.725	0.0308785	0.324646	0.0571581	0.793841	0.313454	0.307001	0.324646	-20.8417	-25.7628
Arachnida	Salticidae	230	Saphrys a-notata	0.161345	-0.120952	0.0782066	1.93015	0.208481	0.807228	0.857345	0.356904	0.0574079	0.0235327	36	-7.875	22.6917	0.00108045	0.310075	0.254543	0.760994	0.0864212	0.148034	0.314859	-53.0844	-64.3167
Arachnida	Salticidae	231	Sarinda hentzi	0.650474	-1.76635	-1.36713	10.4525	0.0151571	0.328311	0.414321	0.386872	-0.0604939	0.0233195	36	-21.525	32.925	0.14235	-0.0142876	0.0655652	0.701647	-0.0232979	-0.0221477	0	-15.8936	-17.482
Arachnida	Salticidae	232	Sassacus aurantiacus	0.370064	-1.29415	0.642649	6.15157	0.09943	0.416823	0.629286	0.602715	0.0796146	0.0136584	20	6.4	47.15	0.0101615	0.387989	0.273342	0.891225	0.951426		0.40948	3.72761	-4.43262
Arachnida	Salticidae	233	Sassacus papenhoei	0.272986	-0.00569775	1.70818	-5.09725	0.00016586	0.980775	0.0060618	0.0706357	0.224043	0.0168133	154	0.1	1.35833	0.000618661	0.266687	0.0586216	0.814481	0.298962	0.290578	0.266867	-85.2417	-93.9141
Arachnida	Salticidae	234	Sassacus vitis	0.686965	-0.956784	-1.14968	4.35522	1.58e-64	5.08e-06	0.0034598	0.112678	0.15874	0.00599278	356	0.452778	-0.272222	2.43e-05	0.194581	0.0415306	0.858928	0.223401	0.320919	0.194581	32.8071	17.8088
Arachnida	Salticidae	235	Servaea incana	0.477049	-1.57556	-0.269689	3.64213	3.22e-06	0.0209409	0.719092	0.241792	0.0565587	0.0148958	89	-55	2.55	0.0349913	0.0902774	0.0474651	0.749558	0.0852833	0.0764618	0.0988853	-8.21484	-11.422
Arachnida	Salticidae	236	Sibianor aurocinctus	0.498431	-1.20197	-0.389566	4.4389	1.7e-09	0.0300982	0.59541	0.187233	0.114492	0.0117029	134	-3.30833	-1.60278	0.00130797	0.171335	0.0672632	0.799357	0.145483	0.23047	0.172273	-146.056	-154.912
Arachnida	Salticidae	237	Sibianor larae	-0.0733029	-0.0172398	4.10412	-7.72175	0.72205	0.992028	0.0696441	0.603859	0.0319523	0.00507724	53	-6.24167	-3.775	2e-06	0.388905	0.341436	0.812179	0.392971	0.414296	0.386904	-38.7121	-63.0675
Arachnida	Salticidae	238	Siler semiglaucus	0.214996	-1.11282	1.00267	-0.738505	0.818316	0.874858	0.750084	0.976476	-0.0324745	1.78e-05	52	-1.175	-0.416667	0.0120744	0.0957327	0.120683	0.91222	0.0983022	0.0778989	0.0957327	30.8063	23.9244
Arachnida	Salticidae	239	Simaetha tenuidens	0.720756	-3.26156	-1.78472	10.432	0.00242645	0.0353515	0.088256	0.0410521	0.0643838	0.133677	33	-5.21667	-4.93333	5.58e-10	0.718298	0.726287	0.858113	0.699481	0.76435	0.726285	13.8837	-25.5726
Arachnida	Salticidae	240	Simaetha tenuior	0.235074	-1.90449	1.49904	2.07136	0.0721733	0.279299	0.0956228	0.720135	0.0708999	0.00337005	37	-0.0833333	0.2	2.36e-05	0.461562	0.361477	0.900685	0.409	0.896174	0.461562	24.8479	5.39386
Arachnida	Salticidae	241	Sittiab absolutus	-0.42771	0.957896	14.4378	-19.2591	0.309763	0.132111	0.0570462	0.043498	0.131107	0.16711	25	0.116667	0.183333	0.00767782	0.250382	0.271475	0.728991	0.487279		0.250382	-17.5416	-21.2013
Arachnida	Salticidae	242	Sittiab cursor	0.815764	-2.24085	-2.26574	4.004	0.203122	0.850705	0.563928	0.963267	-0.0745913	0.000117368	21	-2.18333	-55	0.0690173	0.120249	0.165732	0.640731	0.0912895		0.204591	-5.65565	-9.85158
Arachnida	Salticidae	243	Sitticus dorsatus	1.09722	-1.72458	-6.00625	17.9066	1.99e-07	0.07886	0.00659345	0.267283	0.346731	0.0300372	29	-0.941667	5.35833	0.0223676	0.444767	0.117569	0.805306	0.587812	0.524737	0.449799	-7.09523	-11.7532
Arachnida	Salticidae	244	Sitticus fasciger	0.759059	-0.243641	-1.48135	-3.0734	3.85e-08	0.519678	0.13776	0.465962	0.0461791	0.00227121	225	-4.93333	-10.65	0.00665417	0.075281	0.0309834	0.860284	0.104507	0.150411	0.075281	-53.4636	-60.2412
Arachnida	Salticidae	245	Sitticus finschi	0.0827432	0.670078	1.21164	-8.21682	0.325399	0.155916	0.174812	0.126842	-0.0118503	0.0572026	44	0.380556	-1.175	0.006418	0.110634	0.171141	0.896541	0.411751	0.689215	0.110634	-38.2876	-43.9317
Arachnida	Salticidae	246	Sitticus palpalis	-0.143942	0.910248	4.22979	-8.23143	0.510711	0.382016	0.0183813	0.374362	0.422534	0.0253818	20	-4.4	26.6167	0.055718	0.52007	0.107517	0.755704	0.408024		0.539757	-21.404	-25.0994
Arachnida	Salticidae	247	Sitticus terebratus	0.512994	-1.78747	-1.33964	9.62952	1.38e-11	0.0364685	0.106154	0.0179186	0.0170197	0.021716	258	-22.1083	-2	2e-08	0.112449	0.116031	0.779881	0.0204276	0.0903758	0.114156	-143.63	-169.965
Arachnida	Salticidae	248	Sittiflor caricis	0.138939	-0.568565	2.24162	-0.84511	0.0672669	0.683559	0.00167887	0.911682	0.0536825	7.63e-05	154	-3.30833	-2.76667	0.00213907	0.111433	0.0566942	0.757854	0.165509	0.180708	0.111433	-118.657	-128.285
Arachnida	Salticidae	249	Sittiflor floricola	0.331618	-0.483009	0.108776	2.00977	9.47e-23	0.00364794	0.702424	0.169856	0.0310607	0.00459237	400	-6.24167	-0.00555556	2.77e-06	0.079041	0.0522119	0.812176	0.117531	0.181913	0.0782295	-262.805	-283.091
Arachnida	Salticidae	250	Sittiflor inexpectus	1.72289	-66.1211	-14.7737	739.438	0.145314	0.169206	0.29347	0.198962	0.0531203	0.0547314	31	0.525	-55	0.00553911	0.246111	0.228423	0.728924	0.558929	0.248425	0.24542	-32.0001	-39.0079
Arachnida	Salticidae	251	Sittiflor rupicola	0.226625	0.0431759	0.680741	-0.757365	0.200698	0.923826	0.638477	0.788792	-0.0901842	0.00241339	34	-44.6833	55	0.000285159	0.300342	0.357437	0.738779	0.162925	0.455177	0.322827	-25.5657	-40.2742
Arachnida	Salticidae	252	Sittiflor striatus	0.0456548	2.05279	1.76063	-23.113	0.644876	0.0908154	0.0625576	0.0744517	0.0615712	0.131652	26	-39.15	-3.09167	0.000323136	0.403232	0.432313	0.884739	1		0.429173	-23.9113	-35.6706
Arachnida	Salticidae	253	Sittipub pubescens	0.418269	0.747257	0.277929	-8.67716	2.07e-11	0.315826	0.584447	0.0873056	0.0333856	0.00899861	317	-7.19167	-4.65	5.43e-06	0.0867729	0.061879	0.763306	0.0446196	0.0920297	0.0867729	-105.447	-123.216
Arachnida	Salticidae	254	Sittisax ranieri	0.0147496	0.0678812	1.36037	-1.36173	0.769467	0.824158	0.0418639	0.679295	0.0421309	0.002667	63	38.775	-42.2667	0.0949695	0.084036	0.0425444	0.62998	0.100358	0.0899521	0.084036	-84.8753	-87.6922
Arachnida	Salticidae	255	Sondra aurea	0.0966892	-0.543789	1.9973	-4.35837	0.559575	0.590218	0.048175	0.4445	0.229	0.00615982	75	-54.5	-39.525	0.00160678	0.324919	0.0981895	0.812742	0.248525	0.242718	0.324919	-47.1404	-57.004
Arachnida	Salticidae	256	Sondra nepenthicola	0.102561	-0.417677	0.966579	-1.98241	0.588814	0.71646	0.261711	0.702927	0.351002	0.00203472	48	-26.3083	-46.725	4.87e-06	0.597048	0.232376	0.826626	0.617625	0.848587	0.597048	-99.6189	-122.473
Arachnida	Salticidae	257	Synageles hilarulus	0.288582	1.36027	0.492194	-9.05696	0.0400454	0.148233	0.694889	0.127149	0.020866	0.066605	37	-32.925	1.29722	7.01e-08	0.569406	0.569433	0.830061	0.59249	0.63255	0.581332	-30.9548	-61.2822
Arachnida	Salticidae	258	Synageles noxiosus	0.632698	-0.676328	-1.40373	1.95027	0.000897677	0.297734	0.257981	0.814156	0.00342852	0.0023529	25	-0.0833333	2.76667	0.0269329	0.212852	0.185598	0.703504	0.792449		0.23288	-11.9226	-17.8098
Arachnida	Salticidae	259	Synageles venator	0.646821	0.157212	-3.03876	3.36	2.2e-42	0.806676	3.62e-19	0.426226	0.224971	0.000853055	577	-0.2	2	7.2e-10	0.273899	0.0495263	0.831784	0.27917	0.287454	0.273899	-304.911	-339.234
Arachnida	Salticidae	260	Synemosyna formica	1.57002	-9.12154	-6.70683	48.3618	1.88e-05	0.0204197	0.002757	0.0483399	0.10509	0.0350625	103	-15.5167	2	0.000596998	0.173949	0.101896	0.84287	0.105563	0.110126	0.173949	-15.8471	-24.0938
Arachnida	Salticidae	261	Talavera aequipes	0.360254	-0.117778	0.546272	-2.7891	8.38e-05	0.810328	0.548969	0.502699	0.0203519	0.00263113	169	-3.2	-0.875	1.01e-05	0.127487	0.107854	0.736892	0.117734	0.178543	0.13194	-131.404	-150.924
Arachnida	Salticidae	262	Talavera aperta	0.158263	2.50325	3.59401	-36.0718	0.657726	0.261678	0.30813	0.145166	0.11616	0.109114	20	-14.1	-55	0.025078	0.266555	0.235762	0.770824	0.966249		0.266555	-35.2978	-39.0179
Arachnida	Salticidae	263	Talavera minuta	0.193575	0.297739	1.46478	-5.2132	0.0364864	0.314854	0.0470792	0.0746699	0.105907	0.0281654	104	-0.380556	-1.41944	0.00356418	0.152422	0.073325	0.824245	0.229595	0.284696	0.152422	-42.988	-48.1714
Arachnida	Salticidae	264	Talavera petrensis	0.493624	-0.422083	-0.836223	1.34415	1.38e-23	0.0858207	0.00154367	0.3673	0.110564	0.00564451	130	-21.525	2.45833	2.06e-08	0.30313	0.193732	0.837931	0.185116	0.229918	0.30313	-134.883	-166.402
Arachnida	Salticidae	265	Telamonia festiva	1.3574	-57.4884	-2.26086	168.735	0.343425	0.0807777	0.604519	0.08657	0.0355455	0.0556136	54	0.797222	-7.7	0.033904	0.0655088	0.0838808	0.864462	0.127192	0.0572593	0.0796655	30.9778	29.2863
Arachnida	Salticidae	266	Telamonia vlijmi	1.0452	-8.36338	-2.85647	33.361	0.0693453	0.131229	0.327495	0.238849	0.448284	0.0276495	30	-2	-55	0.0194819	0.529633	0.100584	0.855859	0.772231	0.877468	0.529633	-63.9103	-68.6682
Arachnida	Salticidae	267	Terralonus californicus	0.484422	-1.45214	-1.68518	8.57925	0.00189307	0.405863	0.189864	0.495408	0.0615726	0.0196751	24	-55	5.78333	0.128624	0.146208	0.0932715	0.727469	0.0886631		0.160277	3.7319	1.465
Arachnida	Salticidae	268	Thiania bhamoensis	1.63434	-5.47051	-3.70581	12.0234	0.0678928	0.518129	0.209657	0.718351	0.00443213	0.00440816	31	-37.65	55	0.0444077	0.140978	0.1273	0.787473	0.411205	0.34091	0.135505	22.5694	18.0596
Arachnida	Salticidae	269	Thyene concinna	0.939851	-6.2644	-3.94349	31.4251	0.00151356	0.0225728	0.0396188	0.0894029	0.155704	0.0814868	33	0.641667	-0.116667	0.00475543	0.293583	0.20644	0.829579	0.282148	0.245802	0.293583	13.7467	7.92309
Arachnida	Salticidae	270	Thyene imperialis	0.354478	0.0178034	0.660364	-4.00958	1.92e-07	0.975151	0.216112	0.41328	0.00195615	0.0111107	62	-55	1.54167	0.00255333	0.138077	0.140537	0.761826	0	0.00195943	0.144738	-26.6955	-35.5978
Arachnida	Salticidae	271	Titanattus andinus	0.472771	-0.542331	-0.594431	1.73653	0.000351832	0.120524	0.439063	0.549571	0.0227515	0.00868946	42	-55	5.925	0.0105841	0.171098	0.146181	0.757112	0.0905697	0.108403	0.180565	-2.81027	-9.59644
Arachnida	Salticidae	272	Trite auricoma	0.730628	-2.07174	-2.1419	10.2292	1.52e-06	0.480322	0.00307256	0.373166	0.126848	0.00691952	102	1.10833	-4.15	1.2e-14	0.521913	0.390251	0.887405	0.515925	0.681807	0.525625	59.3996	-1.88873
Arachnida	Salticidae	273	Trite planiceps	0.436356	1.07913	-0.693625	-2.9347	0.00112621	0.67327	0.266083	0.762614	0.0126599	0.000475485	191	-31.9	-55	1.15e-06	0.129828	0.115793	0.885946	0.110274	0.148973	0.132734	45.6572	21.559
Arachnida	Salticidae	274	Trydarssus pantherinus	0.3192	-0.409948	0.4141	1.07808	0.0205469	0.416503	0.711783	0.870513	0.0393286	0.0012507	22	-21.525	55	0.00713649	0.363422	0.279045	0.671368	0.195221		0.363422	-6.81982	-15.6481
Arachnida	Salticidae	275	Tutelina elegans	0.654414	-0.41545	-0.605463	-6.25257	4.44e-07	0.293074	0.489257	0.25577	0.15761	0.00716543	154	0.719444	-0.0833333	0.000391039	0.218845	0.0671996	0.861308	0.283811	0.289242	0.218845	-63.5919	-74.9243
Arachnida	Salticidae	276	Tutelina harti	0.527653	-0.275588	-0.264202	0.615718	0.00655362	0.770191	0.863896	0.96258	-0.0357091	3.59e-05	65	5.21667	7.875	0.0249022	0.0468866	0.07876	0.777917	0.207963	0.429063	0.044142	-11.3292	-16.667
Arachnida	Salticidae	277	Tutelina similis	0.817865	-1.25406	-2.72248	6.45075	4.04e-09	0.00350283	0.00460847	0.202271	0.177339	0.0134225	102	-26	-46.3167	0.0642123	0.19238	0.0280168	0.843946	0.273835	0.387938	0.19238	-54.7599	-56.4997
Arachnida	Salticidae	278	Viciria flavipes	0.287138	0.077418	0.336185	-4.10918	1.61e-05	0.777562	0.493556	0.163775	0.122778	0.0133408	130	0.05	-0.0666667	0.000115778	0.208597	0.0971638	0.869014	0.282899	0.3978	0.208597	-80.6524	-93.8134
Arachnida	Salticidae	279	Zygoballus nervosus	-0.325639	14.4787	5.24828	-103.45	0.491897	0.0451442	0.065508	0.0251697	0.109975	0.135996	37	-2.18333	-7.03333	0.000818675	0.264134	0.277309	0.837563	0.618569	0.594419	0.264134	-12.4453	-19.4484
Arachnida	Salticidae	280	Zygoballus rufipes	0.565045	-1.10865	-0.724119	3.84362	5.92e-07	0.0951646	0.322624	0.404652	0.0125056	0.00489363	142	-15.5167	-0.416667	3.77e-05	0.122839	0.112879	0.865188	0.106509	0.143905	0.128781	-20.1783	-36.9827
Arachnida	Salticidae	281	Zygoballus sexpunctatus	1.3114	-8.98377	-4.90297	53.7726	0.0667168	0.401413	0.217972	0.4	-0.0215906	0.0301009	26	40.3083	-30.5333	0.0840978	0.0809502	0.120337	0.692031	-0.0391179		0.0672953	-0.865212	-3.61379
Aves	Galliformes	1	Aburria aburri	0.2746	-0.0761	-0.2746	0.5647	0	0.47549	0.00783	0.14313	0.0342	0.0044	476	-0.166667	0.525	0.000873648	0.0523401	0.0223865	0.833454	0.0823	0.1148	0.0448	-885.614	-894.256
Aves	Galliformes	2	Aburria cujubi	0.1166	0.495	0.1105	-3.7715	0.14676	0.56583	0.77067	0.34533	0.0421	0.0038	228	-55	9.69167	6.14903e-06	0.122298	0.0829472	0.768072	0.2015	0.4579	0.0672	-554.965	-574.094
Aves	Galliformes	3	Aburria cumanensis	0.0694	0.6118	0.1274	-2.229	0	0	0.04675	1e-05	0.0655	0.0196	944	-0.416667	2.36667	2.27631e-28	0.162069	0.115849	0.857745	0.1768	0.2559	0.1525	-2062.28	-2164.84
Aves	Galliformes	4	Aburria jacutinga	-0.1084	2.7758	2.103	-16.464	0.49797	0.05154	0.00678	0.01957	0.0795	0.0362	143	-54	-39.525	9.4276e-05	0.142398	0.0976975	0.856985	0.2137	0.3853	0.1086	-237.19	-247.285
Aves	Galliformes	5	Aburria pipile	0.2191	1.4975	-1.6372	9.2949	0.13066	0.10359	0.03091	0.15637	0.439	0.0286	42	8.575	5.075	0.0221404	0.485243	0.0714521	0.862798	0.4864	0.5869	0.4646	-43.4871	-47.0271
Aves	Galliformes	6	Acryllium vulturinum	0.1297	0.2066	0.9081	-0.6769	0.00237	0.34754	0.02703	0.72715	0.0561	0.0005	247	-55	46.3167	2.62041e-11	0.213719	0.156212	0.827378	0.2672	0.3591	0.1461	-383.778	-428.799
Aves	Galliformes	7	Aepypodius arfakianus	0.1084	0.8445	0.1901	-1.9747	0.69995	0.53531	0.79048	0.58884	-0.0449	0.0092	35	-9.69167	-2.09167	5.41674e-05	0.381415	0.397894	0.750975	0.804		0.352	-39.2778	-57.6265
Aves	Galliformes	8	Afropavo congensis	1.0557	-0.6168	-4.741	6.7157	0.08002	0.91671	0.18462	0.83843	0.6582	0.0008	20	-44.275	-9.69167	0.0872574	0.716168	0.0495718	0.868115	0.9407		0.6759	-14.8384	-18.538
Aves	Galliformes	9	Agelastes meleagrides	0.6824	-4.0748	-0.4225	2.5841	0.05114	0.33084	0.68352	0.84365	0.1322	0.0013	28	16	-55	0.0356896	0.279453	0.132192	0.770759	0.2223		0.1243	-63.8255	-69.0314
Aves	Galliformes	10	Agelastes niger	0.1425	5.7369	1.4724	-34.7215	0.74715	0.261	0.50378	0.17708	0.2979	0.0546	26	0.1	0.116667	6.51577e-07	0.757665	0.459226	0.846706	0.64		0.7333	-23.2891	-50.8923
Aves	Galliformes	11	Alectoris barbara	0.3048	0.0406	-0.0161	-1.2467	0	0.65631	0.91101	0.16238	0.0031	0.0006	3075	-31.2167	2.65833	2.07589e-07	0.0111621	0.0087124	0.771067	0.0144	0.0389	0.0094	-2488.59	-2513.4
Aves	Galliformes	12	Alectoris chukar	0.2603	-0.1141	0.9522	-4.3795	0	0	0	0	0.1034	0.0204	11999	2.275	-0.133333	4.14327e-179	0.143187	0.0601755		0.1768	0.2001	0.1487	-10784.1	-11324
Aves	Galliformes	13	Alectoris graeca	0.3408	-0.3373	-0.1704	0.9727	0	0.00027	0.19361	0.1081	0.0165	0.0009	2718	0.1	-0.272222	6.26198e-14	0.0357725	0.0201879	0.729601	0.0444	0.0611	0.0362	-2835.34	-2888.96
Aves	Galliformes	14	Alectoris magna	-2.6445	5.4059	84.8409	-159.255	0.39513	0.3531	0.25263	0.26553	0.3827	0.0433	20	-42.6583	35.7917	0.0105699	0.561081	0.193488	0.870569	0.8334		0.3801	-9.5927	-16.4132
Aves	Galliformes	15	Alectoris melanocephala	0.2742	0.2856	3.5826	-8.6016	0.00024	0.50144	0.57264	0.62849	0.01	0.0028	85	-0.758333	0.941667	1.95877e-06	0.250417	0.234648	0.829132	0.2976	0.2919	0.2858	-89.2225	-112.788
Aves	Galliformes	16	Alectoris rufa	0.4943	-1.1137	-0.9649	5.0857	0	0	0	0	0.0657	0.0054	31248	-26.925	3.65	2.66456e-92	0.0727446	0.0124044		0.0772	0.092	0.0667	-33760.4	-33987.9
Aves	Galliformes	17	Alectura lathami	0.7098	-4.1267	-1.108	12.0976	0	0	0	0	0.1429	0.0135	13628	1.175	0.0666667	4.55806e-145	0.170406	0.0410283		0.213	0.2646	0.1731	-3839.36	-4266.73
Aves	Galliformes	18	Ammoperdix griseogularis	0.2366	0.1333	2.4734	-9.8826	0	0.38421	0.00145	0.00352	0.0775	0.0394	205	-0.525	1.04167	3.55357e-05	0.116186	0.077508	0.8792	0.1294	0.2614	0.1127	-385.054	-393.256
Aves	Galliformes	19	Ammoperdix heyi	0.3596	-0.4753	-1.6424	22.0714	0	0.00053	0.02511	0.00075	0.0172	0.0171	661	0.525	1.41944	4.88522e-19	0.113996	0.113501	0.877516	0.1232	0.1361	0.1119	-1005.19	-1067.37
Aves	Galliformes	20	Arborophila atrogularis	0.3037	-0.2112	-0.1722	-0.0739	0.02028	0.66568	0.6743	0.96334	0.02	0	85	-3.525	-0.563889	6.09126e-07	0.280512	0.251245	0.865291	0.2572	0.4126	0.2397	-147.97	-174.023
Aves	Galliformes	21	Arborophila brunneopectus	0.297	-0.6229	-0.328	2.5446	0	0.01389	0.20495	0.04309	0.0686	0.0431	92	-2.76667	-0.344444	0.00126363	0.133293	0.105717	0.792022	0.2288	0.2693	0.1067	-271.013	-277.627
Aves	Galliformes	22	Arborophila campbelli	-1.5404	9.5338	5.8144	-30.4649	0.00212	0.00047	0.00031	0.00038	0.2404	0.2733	43	-1.66389	7.19167	1.12495e-22	0.912452	0.897282	0.753815	1		0.8929	-102.669	-193.251
Aves	Galliformes	23	Arborophila charltonii	-0.166	2.2639	0.9184	-2.6665	0.52128	0.37914	0.29771	0.77664	0.31	0.0008	74	-3.30833	18.5333	0.000230228	0.431663	0.117458	0.898079	0.7088	0.8155	0.4787	-110.476	-124.821
Aves	Galliformes	24	Arborophila chloropus	0.2472	-0.4561	-0.201	1.9985	0	0.05027	0.21857	0.07778	0.0154	0.0186	168	-7.19167	-6.55833	2.95766e-07	0.145448	0.146309	0.804487	0.1624	0.2229	0.0464	-503.79	-527.44
Aves	Galliformes	25	Arborophila crudigularis	0.7662	-2.4619	-0.7788	5.047	0	0	0	0	0.2804	0.0479	1191	-3.775	-1.175	1.55729e-31	0.315819	0.0832017	0.966908	0.352	0.4342	0.2836	-1946.16	-2005.87
Aves	Galliformes	26	Arborophila gingica	0.3255	1.7556	0.2462	-8.668	0.40572	0.54441	0.89848	0.51819	-0.0052	0.0166	27	-32.925	32.925	0.000258826	0.433697	0.404947	0.682594	0.1882		0.2698	-43.6484	-59.139
Aves	Galliformes	27	Arborophila hyperythra	0.7668	2.5699	-1.1626	-9.1443	8e-05	0.00262	0.05521	0.00281	0.5996	0.0477	81	1.41944	1.10833	1.45734e-06	0.667768	0.113284	0.917707	0.667	1	0.6588	-113.16	-128.021
Aves	Galliformes	28	Arborophila javanica	0.7028	0.0135	-0.4683	-1.421	0.00013	0.98909	0.29806	0.56783	0.4112	0.0035	56	-36.15	23.8583	6.73238e-05	0.564705	0.148642	0.910833	0.6772	0.783	0.4659	-107.809	-124.711
Aves	Galliformes	29	Arborophila mandellii	0.0836	0.1791	-0.016	1.0356	0.32489	0.29806	0.94419	0.15432	0.2102	0.0378	45	28.225	13.65	0.000131179	0.42119	0.234444	0.73112	0.6894	1	0.4159	-144.058	-157.855
Aves	Galliformes	30	Arborophila orientalis	0.5563	0.0205	0.0211	-4.447	0.09879	0.98571	0.98265	0.26509	0.5622	0.0307	20	-1.075	-2.36667	0.000641606	0.77594	0.21068	0.88781	0.8787		0.6616	-36.8599	-50.1562
Aves	Galliformes	31	Arborophila rubrirostris	0.694	-2.1183	-1.1738	6.3031	0.09624	0.15174	0.33786	0.18403	0.161	0.0904	19	1.4	0.6	0.00147	0.5277	0.3959		0.9618		0.4636	-458.311	-459.274
Aves	Galliformes	32	Arborophila rufogularis	0.255	-0.1341	-0.1603	0.8671	0	0.26921	0.29161	0.1151	0.0014	0.0108	232	-0.2	1.66389	0.0205281	0.013978	0.0232296	0.824845	0.0194	0.0409	0.013	-749.568	-751.352
Aves	Galliformes	33	Arborophila torqueola	0.3863	-0.3681	-0.4517	1.5791	0	0.00014	0.00886	0.00066	0.0378	0.0241	471	-0.344444	3.65	4.85947e-05	0.0478044	0.0340672	0.862946	0.0707	0.112	0.0466	-450.234	-452.193
Aves	Galliformes	34	Argusianus argus	0.1708	1.7781	0.2436	-5.561	0.00702	0.00013	0.22309	0.00033	0.069	0.0321	383	-0.525	1.90833	6.62869e-07	0.0975433	0.0604287	0.819188	0.1168	0.2018	0.0895	-243.411	-244.444
Aves	Galliformes	35	Bambusicola fytchii	0.2817	-0.2494	-0.5155	2.1121	0.00133	0.42216	0.14007	0.11189	0.0328	0.0207	121	1.23611	0.236111	7.63197e-05	0.135789	0.121117	0.882288	0.1749	0.4066	0.1209	-3289.38	-3445.76
Aves	Galliformes	36	Bambusicola sonorivox	0.847	-3.4527	-0.6991	6.6587	0	0	0	0	0.2206	0.017	3884	-1.41944	-0.563889	2.47093e-87	0.280184	0.0765598	0.981905	0.3008	0.3429	0.2818	-331.995	-372.018
Aves	Galliformes	37	Bambusicola thoracicus	0.5706	-1.1328	-0.4089	1.5618	0	0	0.03155	0.11391	0.1073	0.0039	582	-0.758333	-0.416667	3.04461e-11	0.169398	0.0656458	0.868207	0.1827	0.223	0.155	-60175.4	-62054
Aves	Galliformes	38	Bonasa umbellus	0.2828	-0.3641	0.4519	-3.2931	0	0	0	0	0.0807	0.0037	60854	-0.641667	0.116667	0	0.118056	0.0410825		0.1317	0.1412	0.1212	-33255.4	-33412.4
Aves	Galliformes	39	Callipepla californica	0.4424	-0.5802	-0.5153	-1.16	0	0	0	0	0.0822	0.0004	66081	-0.116667	0.133333	1.29602e-109	0.0885996	0.00684993		0.0918	0.126	0.0864	-385.839	-328.316
Aves	Galliformes	40	Callipepla douglasii	0.5194	-2.5212	-1.7162	20.8745	0	0	0	0	0.0753	0.0706	848	0.875	2.36667	1.03757e-26	0.130811	0.125865	0.926287	0.175	0.2509	0.136	-13837.5	-13698.9
Aves	Galliformes	41	Callipepla gambelii	0.2507	0.0713	4.0737	-16.4642	0	0.04583	0	0	0.0456	0.0164	20386	0.05	-0.2	3.22253e-166	0.0645759	0.0352976		0.076	0.1574	0.0661	-8231.74	-8220
Aves	Galliformes	42	Callipepla squamata	0.0451	0.7219	2.3071	-10.6804	0.03517	0	0	0	0.0106	0.0063	7853	-0.0833333	-0.0833333	5.11179e-56	0.0354305	0.0310362	0.8997	0.0402	0.0983	0.0362	-108.228	-88.9554
Aves	Galliformes	43	Caloperdix oculeus	0.8412	-5.56	-1.715	16.4716	0	0	8e-05	1e-05	0.3358	0.3208	53	-0.641667	4.79167	9.67015e-08	0.44089	0.419832	0.756562	0.5269	0.5971	0.4552	-80.0501	-80.986
Aves	Galliformes	44	Catreus wallichii	0.4968	-0.4495	0.0174	-0.2332	0	0.06773	0.97558	0.89232	0.1394	0.0002	74	-55	-18.7917	6.97368e-05	0.314374	0.168	0.71698	0.3098	0.6517	0.1625	-39.0443	-51.3327
Aves	Galliformes	45	Centrocercus minimus	-0.5295	1.3749	17.7193	-37.4657	0.22796	0.1666	0.12122	0.13202	-0.0135	0.1202	22	-0.116667	0.2	0.000150074	0.491506	0.553057	0.685783	0.7342		0.5374	-5250.23	-5259.16
Aves	Galliformes	46	Centrocercus urophasianus	0.2108	-0.2827	0.086	1.1813	0	8e-05	0.87601	0.42502	0.0303	0.0002	3025	-0.0833333	-1.075	2.22569e-09	0.0415473	0.011405	0.815617	0.0498	0.0822	0.046	-2511.06	-2517.73
Aves	Galliformes	47	Chamaepetes goudotii	0.4681	-0.4922	-0.5751	1.4844	0	0	0	0	0.0448	0.0276	1245	0.875	-0.2	2.19724e-13	0.058911	0.0416278	0.886586	0.0731	0.1199	0.0571	-2231.2	-2250.18
Aves	Galliformes	48	Chamaepetes unicolor	0.3894	-0.2942	-0.1826	0.5064	0	0.09969	0.23957	0.31226	0.019	0.0012	871	-0.308333	-4.15	2.29138e-19	0.105434	0.0873206	0.92299	0.1964	0.3334	0.0853	-2410.67	-2438.14
Aves	Galliformes	49	Chrysolophus amherstiae	0.3575	-0.4597	-0.2911	1.7562	0	0.00031	0.07662	0.08777	0.0198	0.0012	2400	0.133333	-0.272222	4.76272e-18	0.0488741	0.0302023	0.733458	0.0607	0.0819	0.0389	-2362.18	-2454.94
Aves	Galliformes	50	Chrysolophus pictus	0.3896	-0.7842	-0.3314	2.9767	0	0	0.0448	0.0054	0.0359	0.0029	2600	0.1	-0.236111	5.01444e-24	0.0703719	0.0372927	0.741416	0.0792	0.0975	0.0632	-2625.75	-2649.01
Aves	Galliformes	51	Colinus cristatus	0.2441	0.5354	0.097	-1.2894	0	0	0.1443	0.00157	0.0313	0.0033	2959	-39.525	-1.48056	6.77373e-38	0.0809861	0.0529271	0.861368	0.0736	0.1266	0.0563	-486.358	-571.046
Aves	Galliformes	52	Colinus nigrogularis	0.0268	3.1464	2.0834	-28.9844	0.87559	0.23279	0.04495	0.06624	0.0112	0.0043	782	-55	-0.975	2.59938e-24	0.130659	0.12331	0.869425	0.1158	0.338	0.0717	-42223.3	-42745.6
Aves	Galliformes	53	Colinus virginianus	0.3273	-0.7216	0.0759	2.7918	0	0	0.06895	0	0.0386	0.0016	45598	-53.5	-0.680556	4.63477e-134	0.0497752	0.0127378		0.0663	0.0961	0.0501	-11.6033	-11.6303
Aves	Galliformes	54	Coturnix adansonii	0.6346	-0.534	-1.5968	2.1582	0.04926	0.66174	0.47866	0.79163	-0.0242	0.0032	24	-5.35833	-7.875	0.263182	0.0360003	0.0555567	0.528259	0.3505		-0.1108	-216.547	-214.715
Aves	Galliformes	55	Coturnix chinensis	0.3927	-1.2636	0.0452	2.1237	0	4e-05	0.77976	0.09939	0.0374	0.0025	1059	-2.98333	-0.602778	3.73398e-10	0.0701301	0.0351607	0.796215	0.0769	0.0838	0.0543	-378.342	-381.258
Aves	Galliformes	56	Coturnix coromandelica	0.466	-0.1314	-0.7485	2.2925	0	0.70999	0.00254	0.20595	0.0575	0.0045	336	19.05	-13.65	0.00238456	0.0789561	0.025764	0.784523	0.0883	0.1286	0.0645	-49832.5	-49679.4
Aves	Galliformes	57	Coturnix coturnix	0.4353	-0.644	-0.795	3.3603	0	0	0	0	0.0294	0.0031	52133	0.836111	-0.2	5.3658e-136	0.037769	0.0114386		0.0496	0.0753	0.043	-1008.78	-1026.44
Aves	Galliformes	58	Coturnix delegorguei	0.1769	0.4429	0.4636	-1.4469	0	0.00197	0.06211	0.20872	0.0332	0.0017	883	-0.00555556	0.875	2.80141e-10	0.0743432	0.0427641	0.841522	0.1468	0.1867	0.0668	-21.099	-20.2896
Aves	Galliformes	59	Coturnix japonica	0.3134	-0.6243	0.7078	-2.8258	0	0.09595	0.04425	0.32414	0.0985	0.0026	337	6.08333	-1.29722	0.026357	0.10921	0.013194	0.78253	0.1094	0.147	0.1031	-8361.32	-8358.28
Aves	Galliformes	60	Coturnix pectoralis	0.2154	-0.7797	1.738	-3.6643	0	0	0	0.00011	0.0983	0.0012	11050	-0.15	0.2	2.35081e-142	0.148335	0.0512242		0.1625	0.1921	0.1425	-6934.39	-7146.97
Aves	Galliformes	61	Coturnix ypsilophora	0.2507	-1.0991	0.6396	1.3295	0	0	0	0.00339	0.0754	0.0005	15410	-3.30833	0.416667	4.05525e-103	0.102377	0.0274977		0.1115	0.1262	0.0837	-166.86	-162.924
Aves	Galliformes	62	Crax alberti	0.4352	-0.8608	-0.7305	3.0777	0	0.04077	0.0002	0.04489	0.1688	0.037	94	-7.35	-7.7	7.10108e-12	0.4857	0.343645	0.906969	0.5057	0.6457	0.204	-633.338	-632.441
Aves	Galliformes	63	Crax alector	0.2654	-1.592	-0.6473	5.6846	0.00012	0.01992	0.00641	0.01712	0.0125	0.0152	373	-15.0333	-0.488889	2.34023e-14	0.143683	0.145388	0.856886	0.2015	0.4068	0.0214	-54.8399	-61.4839
Aves	Galliformes	64	Crax blumenbachii	0.3509	0.4621	0.2441	-10.3144	0.68128	0.95923	0.96375	0.85344	0.0698	0.0011	31	-55	24.15	0.00239273	0.342181	0.246178	0.830841	0.8644		0.288	-133.579	-130.583
Aves	Galliformes	65	Crax daubentoni	-0.0082	2.4364	0.7557	-10.6093	0.94314	0.00107	0.21944	0.00535	0.235	0.1015	64	-4.65	1.66389	1.67248e-06	0.40721	0.265464	0.860662	0.5039	0.5979	0.3469	-906.786	-903.562
Aves	Galliformes	66	Crax fasciolata	-0.2511	5.4335	1.7054	-23.8692	0.01903	0	0.00325	6e-05	0.172	0.0269	501	-54	-10.65	8.5993e-17	0.256277	0.110674	0.815783	0.2209	0.3737	0.1723	-100.251	-102.975
Aves	Galliformes	67	Crax globulosa	0.9366	-9.6099	-2.0048	22.1211	0.01815	0.06303	0.09299	0.16033	0.3888	0.0495	27	-47.15	24.7667	0.000210759	0.637319	0.269346	0.809633	0.8923		0.4771	-2642.52	-2629.98
Aves	Galliformes	68	Crax rubra	0.2399	-0.1654	-0.091	1.5369	0	0.22238	0.02951	0.0001	0.0283	0.0075	1969	-2.45833	2.36667	1.21233e-18	0.0587287	0.0379068	0.899632	0.1551	0.2204	0.0424	-51.1702	-57.9681
Aves	Galliformes	69	Crossoptilon auritum	0.2081	0.2345	2.3295	-6.2042	0.1087	0.48	0.03118	0.05773	0.2759	0.0548	51	-55	55	0.000167724	0.422971	0.193038	0.804541	0.5841	0.7292	0.3934	-72.5753	-74.1718
Aves	Galliformes	70	Crossoptilon crossoptilon	1.0349	-1.2447	-4.4459	6.9949	0	4e-05	0.01836	0.02335	0.3544	0.0584	61	-0.116667	-0.1	2.12398e-06	0.524919	0.220451	0.884372	0.6868	0.826	0.5125	-3581.31	-3616.85
Aves	Galliformes	71	Cyrtonyx montezumae	0.1885	-0.2575	0.9982	1.1447	0	0.00077	0.00014	0.1366	0.1014	0.0009	2232	2.45833	-1.60278	8.11609e-27	0.145781	0.0451738	0.881344	0.1727	0.215	0.1389	-266.519	-264.903
Aves	Galliformes	72	Cyrtonyx ocellatus	0.5348	-0.367	-1.3253	2.5472	1e-05	0.32095	0.0385	0.20683	0.0536	0.0106	144	-46.725	2.275	5.42271e-07	0.200434	0.154352	0.852829	0.1378	0.4101	0.0503	-1119.61	-1121.82
Aves	Galliformes	73	Dactylortyx thoracicus	0.2913	0.4169	-0.1183	-1.143	0	0.00256	0.52473	0.13997	0.0645	0.0024	857	1.175	-55	9.58311e-07	0.0881512	0.0259554	0.883251	0.0924	0.1398	0.0659	-10357	-10357
Aves	Galliformes	74	Dendragapus fuliginosus	0.2992	-0.3978	-0.2421	-0.027	0	0	0	0.86571	0.1179	0	7084	1.175	0.05	2.01911e-51	0.145762	0.0278938	0.906787	0.1798	0.1975	0.147	-8875.42	-9052.15
Aves	Galliformes	75	Dendragapus obscurus	0.2525	-0.207	-0.044	-0.6124	0	0	0.56132	0.05897	0.0688	0.0005	6326	-1.60278	-0.272222	3.66149e-99	0.13189	0.0635415	0.849014	0.1566	0.1724	0.1195	-105.487	-108.487
Aves	Galliformes	76	Dendrortyx barbatus	0.7226	-0.7238	-1.4752	2.4082	0.00039	0.23823	0.07517	0.39328	0.0621	0.0089	79	54.5	29.85	1.6855e-06	0.303681	0.241177	0.869363	0.2869	0.5041	0.3081	-435.564	-434.932
Aves	Galliformes	77	Dendrortyx leucophrys	0.4735	0.0868	-0.2613	-0.9141	0	0.75771	0.35657	0.3225	0.0887	0.002	443	0.344444	-0.272222	2.41328e-12	0.183432	0.0961231	0.924238	0.2021	0.334	0.1583	-624.535	-633.702
Aves	Galliformes	78	Dendrortyx macroura	0.3396	0.2811	0.048	-2.4256	0	0.1155	0.87849	0.02259	0.0824	0.0121	398	1.04167	-6.55833	2.08031e-06	0.121898	0.051327	0.887012	0.1364	0.1529	0.0999	-18.3275	-18.4823
Aves	Galliformes	79	Eulipoa wallacei	1.7066	-9.1586	-4.8303	29.8018	0.01491	0.25078	0.05036	0.31156	0.286	0.0272	29	0.836111	-0.563889	0.179996	0.308164	0.0470116	0.797464	0.0732		0.248	-8705	-8721.03
Aves	Galliformes	80	Falcipennis canadensis	0.2262	-0.2185	0.1415	-2.8674	0	3e-05	0.094	0	0.0695	0.0028	8572	-2.76667	0.563889	1.01604e-50	0.0908459	0.0241136	0.842674	0.1076	0.1172	0.0971	-7.14655	-5.03371
Aves	Galliformes	81	Falcipennis falcipennis	2.0236	-10.658	-19.2615	102.178	0.02328	0.03538	0.06423	0.07046	0.3276	0.1329	20	-55	-24.15	9.78978e-05	0.687191	0.435726	0.67317	0.5253		0.2435	-1641.92	-1645.02
Aves	Galliformes	82	Francolinus adspersus	-0.0102	0.3738	0.3702	4.8635	0.81841	0.08642	0.69921	0.30482	0.0735	0.0009	1044	-0.602778	2.65833	1.55423e-31	0.18668	0.113797	0.890252	0.2395	0.3181	0.1759	-2892.81	-2874.01
Aves	Galliformes	83	Francolinus afer	0.4447	-0.8633	-0.8947	4.8041	0	0	0	0	0.064	0.0153	2019	0.941667	-0.308333	2.94153e-23	0.0940948	0.0454211	0.801901	0.1098	0.1323	0.0869	-2185.98	-2221.86
Aves	Galliformes	84	Francolinus africanus	0.2167	-0.5345	1.68	2.7715	0	0	0	0.02185	0.2084	0.0029	1439	-29.2	0.680556	2.88053e-22	0.255951	0.0503834	0.83211	0.2591	0.3461	0.2386	-280.212	-281.959
Aves	Galliformes	85	Francolinus ahantensis	0.4307	-1.8934	-0.4469	6.1596	7e-05	0.18114	0.33506	0.28951	0.0034	0.0061	184	14.55	-55	1.01358e-05	0.100326	0.101468	0.831157	0.0737	0.0529	0.0265	-62.5867	-78.5067
Aves	Galliformes	86	Francolinus albogularis	0.8191	-1.6453	-5.0862	15.4136	0	0.10363	4e-05	0.04055	0.414	0.0643	42	-0.236111	-1.175	6.44172e-07	0.661311	0.29352	0.811039	0.7846	0.8392	0.6411	-690.073	-690.311
Aves	Galliformes	87	Francolinus bicalcaratus	0.2744	0.0237	0.0869	0.4623	0	0.96037	0.66842	0.84169	0.0013	0.0001	746	-3.775	0.836111	7.72698e-06	0.0278385	0.026477	0.879451	0.0268	0.0746	0.0174	-1683.01	-1723.58
Aves	Galliformes	88	Francolinus capensis	0.191	-0.45	2.3574	-1.2647	0	0.00202	0	0.64627	0.1967	0.0001	2002	-22.4	-0.15	1.32383e-31	0.249758	0.0531071	0.895075	0.2417	0.3004	0.2069	-106.364	-99.0852
Aves	Galliformes	89	Francolinus castaneicollis	-0.1999	1.2326	3.9582	-9.8501	0.29357	0.02513	0.00384	0.00783	0.1581	0.1171	56	4.275	8.225	0.00150673	0.20568	0.162154	0.783687	0.2174	0.6168	0.1801	-91.3172	-88.7919
Aves	Galliformes	90	Francolinus clappertoni	0.3667	-0.5233	-1.3256	6.6249	3e-05	0.23067	0.13917	0.11318	-0.0005	0.0353	74	-39.15	13.875	3.31278e-10	0.412144	0.430943	0.851948	0.4044	0.4519	0.189	-2535.79	-2519.31
Aves	Galliformes	91	Francolinus coqui	0.0855	0.7562	1.9635	-7.5515	0.00701	0	0	0	0.0201	0.0165	1743	0.1	1.29722	1.90356e-27	0.0688238	0.0651788	0.781233	0.1006	0.1359	0.0696	-3681.92	-3686.09
Aves	Galliformes	92	Francolinus erckelii	-0.0245	0.2034	0.0251	-0.3819	0.01991	0	0.71031	0.20258	0.0747	0.0011	1383	1.35833	-11.0667	4.85959e-21	0.131295	0.0575348	0.899451	0.1976	0.3435	0.1299	-2820.4	-2666.5
Aves	Galliformes	93	Francolinus francolinus	0.4265	-0.9651	-1.3533	6.2452	0	0	0	0	0.081	0.0333	4347	2	1.725	2.73048e-42	0.0874815	0.039846	0.838993	0.1148	0.1497	0.0875	-61.2438	-60.8812
Aves	Galliformes	94	Francolinus griseostriatus	0.418	-0.4428	-1.4972	4.7452	0.01557	0.65466	0.35323	0.57891	-0.0658	0.012	29	0.836111	0.2	2.03731e-05	0.485003	0.50384	0.734017	0.4107		0.4368	-139.275	-139.802
Aves	Galliformes	95	Francolinus gularis	0.2522	1.0183	1.2395	-16.7331	7e-05	0.0319	0.00561	0.0026	0.1128	0.102	85	-6.4	0.344444	2.21391e-07	0.288514	0.271399	0.815372	0.2928	0.3407	0.1999	-141.713	-150.979
Aves	Galliformes	96	Francolinus hartlaubi	-0.0411	0.0697	4.1111	-3.6937	0.66312	0.86378	0.00688	0.54547	0.3746	0.0035	67	0.680556	-0.0666667	0.000670027	0.477193	0.101475	0.872932	0.5311	0.716	0.449	-492.007	-496.482
Aves	Galliformes	97	Francolinus hildebrandti	0.1591	0.3015	0.546	-1.734	0.00202	0.07811	0.145	0.12156	0.0012	0.0083	291	-0.641667	0.0388889	0.00303	0.0232474	0.0301145	0.816768	0.0407	0.0752	0.0146	-260.067	-264.378
Aves	Galliformes	98	Francolinus icterorhynchus	0.0595	1.8132	0.7776	-8.1589	0.62462	0.02974	0.19288	0.06039	0.029	0.0266	132	-0.236111	0.488889	0.000527737	0.0915029	0.0877167	0.845398	0.2864	0.5171	0.06	-61.9881	-61.8599
Aves	Galliformes	99	Francolinus jacksoni	1.1777	-2.0632	-2.0603	4.5668	0.31532	0.42505	0.68652	0.68377	0.3611	0.0024	46	-39.9167	4.15	0.000707449	0.513402	0.14452	0.924798	0.7234	0.7694	0.3507	-168.752	-162.872
Aves	Galliformes	100	Francolinus lathami	0.0734	1.9528	0.7926	-9.5729	0.29027	0.00461	0.01296	0.00792	0.0596	0.0781	90	-26.925	-9.30833	1.9638e-09	0.329725	0.339118	0.78463	0.2235	0.5301	0.1245	-1248	-1251.77
Aves	Galliformes	101	Francolinus leucoscepus	0.2065	0.1969	-0.4647	2.259	0	0.25842	0.34695	0.22253	0.0658	0.0019	716	-11.6917	-0.452778	3.06155e-06	0.0920211	0.0281026	0.836878	0.0972	0.1311	0.0727	-1502.51	-1490.4
Aves	Galliformes	102	Francolinus levaillantii	0.3472	0.3019	0.5176	-5.4629	0	0.0713	0.21461	0.00048	0.0711	0.0111	1032	6.71667	-8.575	0.000126568	0.0733936	0.0133059	0.787496	0.1235	0.156	0.0706	-2283.81	-2284.04
Aves	Galliformes	103	Francolinus levalliantoides	-0.1663	0.4163	7.2744	-8.7783	0.02037	0.13202	0	0.00429	0.2619	0.0041	1478	-2.36667	12.1083	7.58975e-10	0.276661	0.0187894	0.803717	0.3016	0.3317	0.2775	-69.5156	-70.8248
Aves	Galliformes	104	Francolinus nahani	-0.2032	2.678	2.7602	-15.0766	0.78007	0.48856	0.48728	0.48177	-0.0873	0.0178	32	-0.116667	0.2	0.0138687	0.111627	0.197516	0.76038	0.4024		0.044	-6601.15	-6459.23
Aves	Galliformes	105	Francolinus natalensis	-0.1183	1.4714	4.5703	-15.8257	0	0	0	0	0.1556	0.0485	4153	0.452778	1.48056	3.80733e-67	0.169314	0.0621895	0.82029	0.184	0.2051	0.1689	-241.296	-245.901
Aves	Galliformes	106	Francolinus nobilis	0.7637	-1.4143	-2.3747	6.7244	0.00943	0.05036	0.12733	0.07586	0.0289	0.0352	90	0.05	1.00833	0.00147063	0.104849	0.108621	0.836047	0.3062	0.4597	0.0829	-503.675	-514.886
Aves	Galliformes	107	Francolinus pictus	0.3266	0.5504	0.7412	-6.1337	0	0.09231	0.0001	6e-05	0.0438	0.0324	487	-11.9	2.36667	1.69453e-16	0.140991	0.12906	0.850685	0.1678	0.2093	0.0673	-177.48	-188.205
Aves	Galliformes	108	Francolinus pintadeanus	0.3002	0.0631	-0.0888	-1.3881	0.0005	0.92598	0.83002	0.68937	-0.0003	0.0006	274	-0.1	-0.2	1.76437e-05	0.0653006	0.0654218	0.830428	0.0708	0.1407	0.0653	-2021.23	-1782.34
Aves	Galliformes	109	Francolinus pondicerianus	0.1479	2.0719	1.0623	-12.5571	0	0	0	0	0.057	0.0413	7736	1.48056	0.452778	8.59215e-91	0.0662788	0.0506154	0.915834	0.104	0.1999	0.0684	-80.0013	-81.1159
Aves	Galliformes	110	Francolinus psilolaemus	-0.0929	1.1279	2.3037	-7.5228	0.69927	0.02193	0.20462	0.02706	0.3754	0.0851	40	-32.925	34.7167	0.000915677	0.473998	0.176097	0.813595	0.5784		0.3789	-478.325	-479.304
Aves	Galliformes	111	Francolinus rufopictus	0.055	-0.0995	3.1027	-4.9093	0.83252	0.90497	0.18886	0.50871	0.134	0.0023	165	-9.5	6.55833	0.0177153	0.161561	0.0293532	0.810784	0.187	0.2834	0.1465	-7738.35	-7727.03
Aves	Galliformes	112	Francolinus sephaena	0.0976	0.3605	1.9886	-4.366	0	1e-05	0	0	0.075	0.006	4490	0.05	1.29722	1.27732e-29	0.095123	0.0261232	0.800104	0.1074	0.1272	0.0945	-1386.04	-1387.1
Aves	Galliformes	113	Francolinus shelleyi	0.0363	0.7307	2.9286	-8.1199	0.30111	0	0	0	0.0811	0.0386	967	-0.236111	-0.875	4.77137e-13	0.0929992	0.0504873	0.783279	0.0963	0.131	0.0887	-661.092	-671.843
Aves	Galliformes	114	Francolinus squamatus	0.1563	0.403	0.6786	-2.5119	0.00062	0.01441	0.00185	0.00191	0.024	0.0224	427	1.35833	0.0166667	9.85503e-13	0.11477	0.112473	0.83035	0.1631	0.1921	0.1157	-55.3294	-57.8874
Aves	Galliformes	115	Francolinus streptophorus	0.8164	-2.4485	-3.0116	14.2768	0.14506	0.28175	0.41976	0.35089	0.0127	0.0392	24	46.725	-26.3083	0.0107586	0.260225	0.254399	0.675389	0.2595		0.0464	-9404.28	-9403.45
Aves	Galliformes	116	Francolinus swainsonii	0.027	0.4564	2.2615	-1.2832	0.27332	2e-05	0	0.32524	0.1526	0.0001	6165	-0.0833333	0.308333	2.45607e-53	0.184363	0.031885	0.805573	0.2197	0.252	0.1856	-142.441	-145.021
Aves	Galliformes	117	Galloperdix bicalcarata	0.4071	0.1822	-0.0047	-0.9346	0	0.70545	0.98304	0.63335	-0.0225	0.0033	72	-46.725	2.275	3.1305e-09	0.389946	0.398329	0.784572	0.6258	0.9397	0.0267	-330.182	-336.669
Aves	Galliformes	118	Galloperdix lunulata	0.378	0.4823	-0.1233	-4.2837	0.00132	0.52603	0.88809	0.45566	0.0431	0.0022	241	-39.15	50.55	1.09045e-07	0.148655	0.106489	0.855095	0.1735	0.2906	0.0925	-1695.56	-1658.63
Aves	Galliformes	119	Galloperdix spadicea	0.2663	0.3998	0.4719	-3.1721	0	0.01691	0	0	0.1294	0.0263	1246	-5.5	0.416667	7.54911e-39	0.21781	0.11448	0.866483	0.2205	0.2417	0.2065	-688.039	-749.761
Aves	Galliformes	120	Gallus gallus	0.2544	0.2024	-0.1455	-0.5407	0	0.06918	0.00933	0.23602	0.0078	0.0002	6123	-17.7583	0.183333	7.77321e-27	0.0260504	0.0184739	0.85943	0.0191	0.0868	0.0141	-512.296	-514.54
Aves	Galliformes	121	Gallus lafayetii	0.4155	-0.666	-0.2213	2.4753	0	0.00189	0.03625	0.00536	0.0233	0.022	350	-15.275	-14.325	1.25547e-13	0.147914	0.145539	0.852634	0.1876	0.3394	0.0669	-5236.38	-5215.97
Aves	Galliformes	122	Gallus sonneratii	0.2967	0.2132	0.2092	-1.6893	0	0.00195	0	0	0.0487	0.0174	2791	-0.2	-0.15	1.41588e-80	0.149081	0.117701	0.901	0.1724	0.2116	0.1704	-84.1994	-81.8801
Aves	Galliformes	123	Gallus varius	-0.0086	0.887	0.9943	-2.5232	0.90749	0.0408	0.00103	0.09404	0.0966	0.0132	195	0.452778	-0.1	0.0406554	0.103185	0.0196367	0.83773	0.0585	0.112	0.0925	-69.1536	-69.6484
Aves	Galliformes	124	Guttera plumifera	0.1402	0.6252	-0.4756	1.263	0.75504	0.82964	0.81788	0.92779	0.1617	0.0002	34	-14.325	-50.55	0.133983	0.222888	0.0558663	0.794103	0.3257		0.1672	-1635.92	-1641.03
Aves	Galliformes	125	Guttera pucherani	0.3231	-0.3728	-0.0143	1.0552	0	0.00088	0.9124	0.13549	0.0264	0.002	1075	0.133333	-0.380556	3.30341e-07	0.0478822	0.0234003	0.808868	0.059	0.1165	0.0409	-118.792	-148.533
Aves	Galliformes	126	Haematortyx sanguiniceps	0.7178	1.8299	-1.3439	-5.3014	0.00016	0.03645	0.0269	0.09415	0.5819	0.013	93	1.29722	0.563889	3.22431e-14	0.774829	0.199663	0.956984	0.7782	0.8632	0.77	-309.349	-308.96
Aves	Galliformes	127	Ithaginis cruentus	0.1618	0.1373	0.467	-0.6861	0.04007	0.28803	0.32205	0.49788	-0.0087	0.0024	196	3.30833	0.416667	0.00435874	0.0309288	0.0413694	0.76082	0.0732	0.1514	0.0225	-42764.1	-42787.9
Aves	Galliformes	128	Lagopus lagopus	0.177	-0.3371	0.6663	-1.2244	0	0	0	0	0.0596	0.0006	35269	-22.1083	0.836111	0	0.104761	0.0457674		0.143	0.2319	0.1076	-2359.6	-2347.25
Aves	Galliformes	129	Lagopus leucura	0.1557	0.0383	0.4189	-1.9193	0	0.49489	0.00972	0.00035	0.0477	0.0074	1647	2.98333	-0.602778	1.20283e-55	0.174258	0.133722	0.874892	0.2004	0.2662	0.17	-15186.7	-15130
Aves	Galliformes	130	Lagopus muta	0.1713	-0.388	0.2754	1.9082	0	0	0	0	0.0591	0.0052	13394	0.344444	-0.2	2.53397e-162	0.104543	0.0506677		0.1312	0.1989	0.0884	-8737.95	-8768.71
Aves	Galliformes	131	Leipoa ocellata	0.1017	-0.8802	1.5827	10.8277	0	0	0	0.00048	0.13	0.0023	4616	-36.9	2.18333	2.11658e-38	0.158847	0.0311715	0.830635	0.159	0.2067	0.1426	-62.9676	-59.3129
Aves	Galliformes	132	Lerwa lerwa	-0.0744	0.6512	2.4563	-4.3822	0.72007	0.03404	0.08144	0.06728	0.0507	0.0639	53	-0.236111	-0.05	0.01067	0.110811	0.12053	0.729775	0.274	0.4323	0.0941	-307.045	-307.389
Aves	Galliformes	133	Lophophorus impejanus	0.3752	-0.0865	-0.083	-0.0871	0	0.50279	0.86698	0.93266	-0.0025	0	304	22.9833	-0.975	1.49835e-06	0.0720667	0.073831	0.857772	0.1696	0.2181	0.0513	-254.844	-262.981
Aves	Galliformes	134	Lophura diardi	0.1776	0.3397	0.3656	-4.053	0.00059	0.25043	0.09683	0.01554	0.0901	0.0696	81	-0.719444	-0.680556	1.42634e-06	0.275116	0.24768	0.817313	0.488	0.559	0.2747	-16.3464	-19.572
Aves	Galliformes	135	Lophura erythrophthalma	1.2766	-7.4352	-2.3714	10.9586	0.44074	0.73095	0.65663	0.87544	0.2084	0.001	21	-32.925	6.71667	0.0179334	0.435197	0.193808	0.763894	0.8569		0.2569	-130.148	-161.92
Aves	Galliformes	136	Lophura ignita	0.336	1.4664	-0.2681	-5.1151	0.00028	0.05395	0.38165	0.0576	0.1377	0.0188	169	-1.725	4.79167	1.89247e-14	0.382853	0.25957	0.861383	0.443	0.5257	0.3523	-1252.03	-1249.72
Aves	Galliformes	137	Lophura leucomelanos	0.0613	0.4485	0.2224	-1.3184	0.0066	0	0.0232	0.00069	0.0228	0.0052	2165	-0.116667	0.272222	1.05519e-52	0.118171	0.100483	0.946745	0.1703	0.3392	0.0895	-224.285	-223.398
Aves	Galliformes	138	Lophura nycthemera	0.5086	-0.8214	-0.7393	2.0989	0	0.01048	0.03304	0.28099	0.1179	0.0048	214	-0.875	-0.525	5.85238e-06	0.195797	0.0816552	0.811938	0.2151	0.2539	0.2117	-523.913	-540.668
Aves	Galliformes	139	Lophura swinhoii	0.7262	-1.6366	-0.5901	2.482	0	0	0.00058	0.00094	0.3285	0.023	326	-0.0833333	-0.0666667	2.83642e-10	0.386125	0.0801164	0.893208	0.425	0.5288	0.3818	-2604.52	-2600.76
Aves	Galliformes	140	Lyrurus mlokosiewiczi	0.3615	-0.4657	-0.4034	1.8852	0	3e-05	0.01343	0.05266	0.0282	0.0015	2400	0.2	-0.563889	5.41062e-18	0.056543	0.0298565	0.735015	0.0716	0.0896	0.0455	-61078.5	-61776.7
Aves	Galliformes	141	Lyrurus tetrix	0.4149	-1.7712	-0.9184	9.8996	0	0	0	0	0.0528	0.0315	46738	0.525	-0.488889	0	0.0795077	0.0582384		0.1259	0.1564	0.0736	-11.6277	-11.3201
Aves	Galliformes	142	Lyurus tetrix x Tetrao urogallus	1.2826	-9.474	-9.8408	86.7404	0.30952	0.53885	0.48542	0.60555	0.0005	0.0091	31	-55	43.05	0.00451529	0.255105	0.238268	0.740841	0.0366		-0.0634	-57.6719	-53.5394
Aves	Galliformes	143	Macrocephalon maleo	0.7609	-5.4301	-1.7648	20.423	0.0041	0.04536	0.06553	0.0485	0.0258	0.0835	49	-19.325	4.79167	0.000270661	0.210748	0.256822	0.787197	0.4692	0.4694	0.109	-129.128	-122.725
Aves	Galliformes	144	Margaroperdix madagarensis	0.4167	-1.5861	-0.4654	6.9601	0	0.00181	0.17932	0.00772	0.0965	0.0662	102	0.836111	-0.2	0.000665517	0.137122	0.105609	0.818824	0.2777	0.6302	0.1281	-85.347	-94.0714
Aves	Galliformes	145	Megapodius cumingii	0.1048	-0.7336	-0.1998	7.2714	0.60252	0.73087	0.75818	0.29633	0.169	0.0078	118	-6.71667	2.275	4.31558e-09	0.380721	0.214137	0.935428	0.5205	0.7912	0.2959	-46.3215	-46.4406
Aves	Galliformes	146	Megapodius decollatus	0.3887	0.6748	-0.4049	-2.3139	0.02264	0.57613	0.39931	0.52991	0.1028	0.011	34	-55	3.30833	0.00442076	0.309012	0.198431	0.72236	-0.2039		0.0574	-97.4892	-127.297
Aves	Galliformes	147	Megapodius eremita	0.0184	2.906	0.0604	-2.6983	0.94689	0.35171	0.92766	0.71799	0.0866	0.0009	139	-18.5333	-0.563889	1.18075e-11	0.350561	0.259051	0.838596	0.2896	0.3773	0.2289	-140.209	-164.517
Aves	Galliformes	148	Megapodius forstenii	0.7738	-9.2303	-3.0814	41.9287	0.31182	0.29595	0.28163	0.21899	0.101	0.0822	19	0.1	0.3	0.00782	0.387	0.3205		0.712		0.3023
Aves	Galliformes	149	Megapodius freycinet	0.0772	1.1107	0.2066	-1.757	0.62862	0.52924	0.69072	0.76316	0.0133	0.0005	176	-4.275	1.48056	3.31068e-08	0.173729	0.15815	0.837822	0.1531	0.1828	0.1338	-2.31476	-2.01158
Aves	Galliformes	150	Megapodius layardi	-0.1354	6.1881	0.3393	-9.2764	0.84954	0.39297	0.86189	0.62023	0.0904	0.0116	21	-55	-39.525	0.0231895	0.324222	0.210317	0.695583	0.6055		0.0168	-13.1595	-18.2875
Aves	Galliformes	151	Megapodius nicobariensis	1.5017	-6.8971	-4.5704	27.0875	0.00715	0.14342	0.01179	0.07909	0.3092	0.0897	27	-12.525	-4.93333	0.00142992	0.495543	0.254569	0.805496	0.5973		0.39	-2495.68	-2491.43
Aves	Galliformes	152	Megapodius reinwardt	-0.1107	0.7784	1.2487	-2.2176	0	0.00282	0	0.03892	0.1294	0.0007	5338	0.563889	2.98333	2.6982e-38	0.155604	0.0269123	0.939723	0.1935	0.3108	0.1558	-9.59641	-17.9196
Aves	Galliformes	153	Melanoperdix niger	0.7316	-2.0701	-1.4685	6.027	0.15947	0.69644	0.31343	0.6883	0.0773	0.0081	20	2	5.925	0.000112688	0.642677	0.484241	0.810739	0.8126		0.6227	-141728	-141245
Aves	Galliformes	154	Meleagris gallopavo	0.4322	-0.5625	-0.0153	-3.3555	0	0	0.50623	0	0.0926	0.0025	174673	1.41944	0.00555556	0	0.106659	0.0165995		0.1145	0.1236	0.1073	-1501.06	-1504.61
Aves	Galliformes	155	Meleagris ocellata	0.6009	-5.3861	-1.517	19.964	0	0	1e-05	0	0.1235	0.0354	837	12.525	-8.75	1.35334e-15	0.155349	0.0670719	0.875219	0.198	0.2994	0.148	-155.835	-156.016
Aves	Galliformes	156	Mitu salvini	0.0556	0.4058	0.1957	-0.9586	0.79303	0.59686	0.74013	0.68076	-0.0355	0.0025	72	43.4583	12.975	0.234165	-0.0165186	0.0206291	0.79538	-0.1347	-0.0355	-0.046	-345.833	-327.596
Aves	Galliformes	157	Mitu tomentosum	-0.2847	5.2719	1.1546	-16.6395	0.00355	1e-05	0.00026	1e-05	0.149	0.137	137	0.416667	1.41944	4.21233e-09	0.23622	0.222298	0.791104	0.3226	0.431	0.2245	-980.738	-971.604
Aves	Galliformes	158	Mitu tuberosum	0.0435	0.9237	0.0944	-2.734	0.06762	0	0.32375	1e-05	0.1931	0.0382	417	0.0833333	0.2	1.38072e-14	0.267715	0.112317	0.811975	0.3808	0.4561	0.2907	-144.423	-142.098
Aves	Galliformes	159	Nothocrax urumutum	0.7482	-1.2686	-1.9932	7.1262	0	0.0391	0	0.00012	0.333	0.1183	92	0.2	-0.1	5.72337e-13	0.56391	0.341658	0.770476	0.7377	0.7282	0.683	-16810.3	-17784.7
Aves	Galliformes	160	Numida meleagris	0.2784	-0.4256	0.2578	4.0012	0	0	2e-05	0	0.0635	0.0075	16405	0.416667	-0.15	1.02841e-247	0.118796	0.0628407		0.142	0.1848	0.1087	-309.566	-309.174
Aves	Galliformes	161	Odontophorus atrifrons	0.492	-0.835	-0.4125	2.0533	0	0.00235	0.24196	0.05834	0.1742	0.0247	123	-0.116667	-0.416667	1.50124e-06	0.299846	0.147304	0.92035	0.5309	1	0.322	-93.5473	-103.398
Aves	Galliformes	162	Odontophorus balliviani	0.5614	-0.7371	-1.8959	4.5231	0.00361	0.04092	0.01247	0.0115	0.0535	0.0837	77	-4.65	-4.275	2.15386e-06	0.241553	0.264391	0.892531	0.2865	0.5458	0.1501	-787.805	-810.642
Aves	Galliformes	163	Odontophorus capueira	0.1914	0.1544	0.4228	-1.4359	0.01067	0.74967	0.21331	0.51135	0.011	0.001	422	0.116667	0.380556	1.72631e-12	0.121209	0.110472	0.83844	0.1569	0.2657	0.1207	-88.37	-86.2787
Aves	Galliformes	164	Odontophorus columbianus	-0.3728	3.0518	4.5334	-20.6709	0.14919	0.01159	0.01608	0.01276	0.1059	0.1723	37	1.41944	-32.925	1.82817e-06	0.462571	0.499256	0.827938	0.7915		0.0986	-364.215	-364.37
Aves	Galliformes	165	Odontophorus erythrops	0.2928	0.1073	-0.0526	-0.5225	0	0.53782	0.55025	0.35647	0.0241	0.0045	188	-55	-17.7583	0.000488252	0.0823902	0.0618576	0.801198	0.0401	0.0522	0.0466	-959.999	-960.125
Aves	Galliformes	166	Odontophorus gujanensis	0.0102	0.2902	0.4218	-0.2042	0.76412	0.21486	2e-05	0.76115	0.0868	0.0001	744	-6.71667	-2.36667	1.38807e-09	0.130857	0.0440257	0.867957	0.1703	0.2594	0.116	-1371.47	-1357.59
Aves	Galliformes	167	Odontophorus guttatus	0.0719	0.6607	0.4598	-1.5908	0.00316	0	0	0	0.1085	0.027	721	4.79167	2.65833	2.06279e-13	0.148049	0.0663404	0.877562	0.2205	0.2498	0.1678	-1165.87	-1167.22
Aves	Galliformes	168	Odontophorus hyperythrus	0.3212	0.1626	-0.1858	-0.4496	0	0.24901	0.18563	0.34258	0.091	0.0015	535	-32.2417	-46.3167	0.000148923	0.113795	0.0242235	0.893036	0.1144	0.1592	0.0961	-765.897	-769.549
Aves	Galliformes	169	Odontophorus leucolaemus	0.3041	-0.1448	-0.069	0.545	0.00265	0.67069	0.79217	0.54452	-0.0026	0.0012	308	-0.00555556	0.875	5.07815e-13	0.154695	0.157	0.887042	0.3935	0.5858	0.1447	-563.868	-552.264
Aves	Galliformes	170	Odontophorus melanonotus	0.4211	-0.5429	-0.6689	2.1777	0	5e-05	1e-05	0.00012	0.082	0.0696	204	-27.25	-41.0917	6.01377e-07	0.127415	0.114318	0.911898	0.356	0.6566	0.0976	-228.295	-228.269
Aves	Galliformes	171	Odontophorus melanotis	-0.0974	0.7065	0.7757	-1.1415	0.36313	0.21928	0.01437	0.51408	0.2262	0.0031	109	-1.81667	-4.65	0.0804392	0.245446	0.0217695	0.886363	0.298	0.5891	0.2251	-318.624	-319.968
Aves	Galliformes	172	Odontophorus speciosus	0.2418	-0.0459	-0.3367	0.5148	1e-05	0.77699	0.1532	0.55539	0.0537	0.0017	191	1.66389	3.30833	0.00482632	0.091432	0.0389089	0.869331	0.1622	0.2746	0.0882	-497.749	-492.291
Aves	Galliformes	173	Odontophorus stellatus	-0.0036	0.8491	0.1673	-2.1428	0.91384	0	0.18153	0.00527	0.2102	0.0323	196	6.4	2.09167	4.78088e-12	0.359044	0.178812	0.834773	0.4934	0.6703	0.3955	-39.4628	-24.0555
Aves	Galliformes	174	Odontophorus strophium	-1.325	5.3602	7.6941	-25.216	0.00115	5e-05	0.0002	8e-05	0.6126	0.4795	22	11.0667	-5.075	1.93645e-10	0.90536	0.730444	0.834636	1		0.8713	-294.457	-296.482
Aves	Galliformes	175	Oreophasis derbianus	0.1764	0.4481	0.4475	-1.573	0.05075	0.13762	0.21433	0.24198	-0.0004	0.0083	168	-19.05	-5.78333	2.19312e-11	0.232888	0.237388	0.900457	0.2536	0.4282	0.1647	-22951	-22946
Aves	Galliformes	176	Oreortyx picta	0.2923	-0.356	-0.2032	-0.5044	0	0	0	0.00864	0.1282	0.0005	12643	-1.175	-0.272222	5.62322e-273	0.209588	0.0818882		0.236	0.2451	0.2119	-1895.42	-1891.19
Aves	Galliformes	177	Ortalis canicollis	0.0602	0.7985	0.7529	-3.7293	0.00819	0	8e-05	0.03361	0.0433	0.0034	1266	-28.55	5.35833	1.72003e-43	0.174936	0.134722	0.846414	0.0768	0.2478	0.0559	-3594.11	-3622.85
Aves	Galliformes	178	Ortalis cinereiceps	0.4582	-0.3031	-0.4143	1.0426	0	0.0291	0	0.00435	0.0506	0.0027	2883	-0.0833333	0.416667	4.06762e-25	0.0827309	0.0347614	0.932113	0.1105	0.2096	0.0766	-207.518	-207.442
Aves	Galliformes	179	Ortalis erythroptera	0.2604	-0.0587	-0.0303	1.3178	0	0.81842	0.88895	0.4142	0.0015	0.0029	230	-4.93333	-0.525	0.00019227	0.0584283	0.0591029	0.872896	0.1378	0.1879	0.0382	-159.442	-190.202
Aves	Galliformes	180	Ortalis garrula	0.2344	0.6813	0.1227	-2.2989	0	0.17974	0.52958	0.21532	-0.0026	0.0047	332	-23.275	-1.14167	5.90337e-16	0.175218	0.180854	0.915862	0.1047	0.313	-0.002	-5431.4	-5383.73
Aves	Galliformes	181	Ortalis guttata	0.4076	-0.3804	-0.8104	2.5636	0	0	0	0	0.1665	0.0367	4247	0.15	1.35833	9.49969e-96	0.213855	0.0840181	0.918344	0.2783	0.326	0.2134	-337.763	-332.135
Aves	Galliformes	182	Ortalis leucogastra	0.3224	0.9466	0.1197	-3.3429	0	0.01325	0.58202	0.0166	0.0395	0.0123	453	0.758333	-0.2	2.16545e-06	0.0745813	0.0471695	0.85366	0.1241	0.1617	0.0692	-598.282	-587.137
Aves	Galliformes	183	Ortalis motmot	0.0281	2.1701	0.7455	-11.2314	0.66043	0.00032	0.00234	0	0.0865	0.0328	631	-4.525	0.380556	8.61568e-40	0.283361	0.228738	0.916097	0.3128	0.5421	0.2588	-1240.04	-1237.55
Aves	Galliformes	184	Ortalis poliocephala	0.3898	0.1511	-0.1377	-2.589	0	0.35509	0.50787	0.04061	0.0256	0.0024	1679	-53.5	-0.758333	2.83176e-21	0.0741274	0.0508339	0.921424	0.0271	0.1028	0.0262	-1219.76	-1251.28
Aves	Galliformes	185	Ortalis ruficauda	0.2647	0.468	-0.5713	1.459	0	0.00395	7e-05	0.1515	0.1815	0.0013	1255	0.836111	-0.05	3.25587e-23	0.242292	0.0619461	0.937978	0.2821	0.309	0.2425	-11.9382	-9.15068
Aves	Galliformes	186	Ortalis superciliaris	-2.5253	44.3946	18.243	-281.782	0.1697	0.10164	0.05348	0.04793	0.1972	0.1149	31	1.23611	0.908333	0.0450396	0.200376	0.117744	0.76767	0.5134		0.1419	-7040.44	-7042.93
Aves	Galliformes	187	Ortalis vetula	0.3596	0.2802	-0.3426	-0.5385	0	0.00023	0	0.13102	0.0559	0.0003	7485	0.166667	-0.641667	7.63497e-88	0.104167	0.0485242	0.913024	0.1219	0.177	0.1123	-410.449	-333.319
Aves	Galliformes	188	Ortalis wagleri	0.6641	-3.8394	-3.1583	31.1812	0	0	0	0	0.0733	0.0596	1314	0.452778	1.60278	2.22356e-27	0.0981842	0.0844717	0.965661	0.1462	0.2203	0.0998	-29.6034	-29.6358
Aves	Galliformes	189	Pauxi pauxi	0.4228	-0.2683	0.0881	-2.0547	0.04743	0.7752	0.94247	0.71108	0.0476	0.0027	50	-55	31.5583	0.000270124	0.286281	0.226746	0.698487	0.2915	0.3609	0.1164	-4845.15	-4751.57
Aves	Galliformes	190	Pavo cristatus	0.4084	0.1845	0.0859	-3.393	0	0.0053	0.01916	0	0.034	0.0083	11228	-0.525	1.48056	1.00777e-51	0.0453295	0.0196696		0.0798	0.1077	0.0441	-152.274	-154.391
Aves	Galliformes	191	Pavo muticus	0.4479	-1.3226	-0.5361	3.3615	0	0.03292	0.07758	0.22358	0.0387	0.0091	159	-5.35833	0.344444	1.2885e-05	0.141905	0.110322	0.849726	0.2801	0.449	0.1027	-200.058	-201.88
Aves	Galliformes	192	Penelope albipennis	0.3542	-0.4579	-1.8823	5.7966	0	0.07836	0.08041	0.01367	0.3355	0.0854	52	-9.69167	2.98333	1.71382e-05	0.4881	0.229073	0.914266	0.6375	0.7329	0.3466	-666.862	-669.61
Aves	Galliformes	193	Penelope argyrotis	0.3443	-0.0938	-0.2979	0.7031	0	0.43495	0.0312	0.17535	0.0268	0.0058	312	-55	8.75	0.000172164	0.0648606	0.0434948	0.886596	0.1125	0.3299	0.0418	-170.683	-169.395
Aves	Galliformes	194	Penelope barbata	0.1164	0.2659	1.8937	-3.8566	0.41337	0.48715	0.09551	0.23878	0.0712	0.016	83	16.725	6.24167	0.0145285	0.12392	0.066721	0.806138	0.1227	0.1971	0.1094	-73.0966	-73.6618
Aves	Galliformes	195	Penelope dabbenei	0.7442	-1.0897	-1.4914	-1.061	0.0017	0.03765	0.57226	0.87509	0.3018	0.0003	61	-35.075	-25.6917	3.58276e-06	0.522342	0.209764	0.877049	0.553	0.5811	0.321	-2385.18	-2450.66
Aves	Galliformes	196	Penelope jacquacu	0.0529	0.2149	0.0821	0.0877	0.00138	0.00833	0.16391	0.80407	0.0276	0.0001	1150	-19.05	-2.98333	6.10545e-23	0.10673	0.078943	0.831969	0.139	0.2303	0.0907	-52.526	-51.2696
Aves	Galliformes	197	Penelope jacucaca	0.6168	-2.2209	-1.939	11.1973	0.00079	0.10912	0.05356	0.17295	0.1034	0.0433	41	1.48056	-2.55	0.00114488	0.29389	0.219446	0.76682	0.5165	0.6196	0.2463	-465.466	-468.462
Aves	Galliformes	198	Penelope marail	0.3273	-1.8082	-0.7238	5.1662	0.00046	0.08551	0.03154	0.18398	0.0385	0.0061	279	-8.4	-0.272222	9.57525e-09	0.141651	0.108203	0.837564	0.1725	0.3637	0.0925	-1801.3	-1797.31
Aves	Galliformes	199	Penelope montagnii	0.3621	-0.1759	-0.4265	0.8161	0	0.00875	0.00045	0.00534	0.0075	0.0054	1442	2.875	-3.30833	7.89951e-22	0.0640672	0.0618563	0.938819	0.0635	0.2002	0.0498	-1617.44	-1624.76
Aves	Galliformes	200	Penelope obscura	0.2873	-0.1347	0.4744	-1.4496	0	0.17924	0.0006	0.01195	0.0593	0.0041	1460	-8.4	-0.133333	3.35421e-10	0.0804566	0.0252166	0.856594	0.0916	0.1087	0.0666	-371.03	-381.813
Aves	Galliformes	201	Penelope ochrogaster	-0.2585	6.2932	1.1714	-22.963	0.59338	0.27226	0.64112	0.43191	0.1108	0.004	138	-10.4583	1.66389	0.000445759	0.185482	0.0770827	0.737137	0.388	0.4999	0.1526	-117.853	-124.97
Aves	Galliformes	202	Penelope ortoni	0.2341	-0.1722	-0.1352	0.9931	0.00012	0.49131	0.16054	0.18352	0.0169	0.0243	74	-20.15	-0.308333	9.62694e-05	0.189691	0.190036	0.860276	-0.0152	0.0169	0.0625	-210.787	-207.724
Aves	Galliformes	203	Penelope perspicax	-0.0788	1.4385	2.2901	-7.6455	0.76802	0.08509	0.04271	0.02608	0.1418	0.0363	121	-5.075	7.03333	2.27033e-12	0.413137	0.300888	0.850093	0.5242	0.5486	0.3444	-84.5534	-73.6027
Aves	Galliformes	204	Penelope pileata	-0.5636	10.9726	3.5154	-51.6337	0.10154	0.0018	0.01191	0.00048	0.2546	0.1923	55	4.93333	-1.04167	3.93952e-06	0.377422	0.30825	0.80222	0.3232	0.3653	0.332	-4840.04	-4841.41
Aves	Galliformes	205	Penelope purpurascens	0.2205	0.0839	0.0356	0.436	0	0.16734	0.26243	0.03356	0.0279	0.0013	3463	-43.05	2.45833	3.79036e-15	0.0438505	0.0172257	0.899244	0.069	0.1068	0.0368	-487.523	-497.616
Aves	Galliformes	206	Penelope superciliaris	0.4268	0.0552	-0.6565	-1.3444	0	0.93506	0.11124	0.68876	0.0349	0.0002	652	-0.2	0.563889	4.57295e-10	0.0909039	0.0559583	0.852414	0.1261	0.1437	0.0764	-1578.08	-1563.12
Aves	Galliformes	207	Penelopina nigra	0.1211	0.7325	0.4091	-2.1683	0.00024	0	0.00103	4e-05	0.0768	0.0212	751	0.133333	0.2	1.87163e-12	0.116201	0.0604921	0.893964	0.1545	0.2635	0.1143	-279.418	-275.851
Aves	Galliformes	208	Perdicula argoondah	0.3207	0.6516	0.5789	-5.8777	0	0.15539	0.21716	0.06138	0.0236	0.0151	229	-9.88333	0.941667	0.000605146	0.058901	0.0499455	0.779046	0.0995	0.1375	0.024	-1009.97	-1046.19
Aves	Galliformes	209	Perdicula asiatica	0.3612	0.3093	0.2408	-3.111	0	0.10946	0.03195	0.00028	0.0327	0.0143	906	-7.35	0.641667	1.04314e-12	0.0721661	0.0535646	0.815716	0.0819	0.1268	0.0626	-275.116	-274.065
Aves	Galliformes	210	Perdicula erythrorhyncha	0.4689	-0.7548	-0.7539	3.3001	0	0.01783	0.03166	0.02084	0.0209	0.0406	133	-55	-46.725	0.000139108	0.0883403	0.106531	0.791364	0.134	0.1595	0.0513	-69.4233	-68.8687
Aves	Galliformes	211	Perdix dauurica	0.0238	0.4223	4.6948	-6.7784	0.81605	0.27162	0.03123	0.4648	0.0522	0.0051	102	55	-53.5	0.00322389	0.128132	0.0787272	0.844676	0.122	0.2678	0.0592	-110.334	-110.34
Aves	Galliformes	212	Perdix hodgsoniae	0.4961	-0.1874	-2.116	0.8234	0.00662	0.45166	0.27771	0.77104	0.1055	0.001	76	50.55	5.35833	2.91705e-06	0.340366	0.226535	0.859525	0.4045	0.5676	0.2928	-49932.5	-49837.5
Aves	Galliformes	213	Perdix perdix	0.3057	-0.3168	1.2549	-3.0038	0	0	0	0	0.0601	0.0015	60044	-34	0.2	7.90505033345994e-323	0.0814983	0.0228509		0.076	0.0899	0.0689	-107009	-106564
Aves	Galliformes	214	Phasianus colchicus	0.4023	-0.459	0.2934	-3.693	0	0	0	0	0.0583	0.0031	165050	-21.8167	0.975	0	0.0685603	0.0133518		0.0743	0.0924	0.0641	4.88621	4.01625
Aves	Galliformes	215	Phasianus versicolor	0.4674	0.2013	-0.1124	-4.0937	0.00013	0.80201	0.84905	0.394	0.0058	0.0091	81	-55	0.05	0.00239412	0.110248	0.109679	0.825449	-0.0428	0.0109	0.0135	-666.82	-668.825
Aves	Galliformes	216	Philortyx fasciatus	0.3323	-0.0512	0.3675	-1.3598	0	0.86428	0.50526	0.55869	0.0296	0.0009	389	-41.0917	-11.9	0.00114146	0.0551148	0.0261637	0.814352	0.0539	0.104	0.0489	-311.755	-320.402
Aves	Galliformes	217	Polyplectron bicalcaratum	0.3512	-0.3608	-0.3465	0.4993	0	0.01718	0.01594	0.52035	0.0744	0.002	197	-0.975	-0.680556	4.63415e-17	0.356821	0.280027	0.834892	0.4535	0.575	0.3596	-87.4232	-80.4641
Aves	Galliformes	218	Polyplectron chalcurum	1.0471	-3.2156	-2.5454	10.598	0	2e-05	0	0.00011	0.6446	0.212	34	0.0833333	1.41944	1.93487e-05	0.682797	0.246667	0.762629	0.6933		0.6826	-99.3623	-108.957
Aves	Galliformes	219	Polyplectron germaini	0.9871	-3.9253	-2.8982	14.3009	0	0.01746	4e-05	0.03397	0.5701	0.0386	54	-0.116667	-0.1	4.61451e-12	0.820772	0.275046	0.898849	0.8807	0.9287	0.8175	-85.8071	-81.2091
Aves	Galliformes	220	Polyplectron inopinatum	1.1913	-3.3974	-3.312	12.6544	0	0.00632	0	0.00135	0.8455	0.0718	29	1.00833	-0.2	0.0001043	0.872867	0.0961977	0.814689	1		0.8617	-84.2815	-84.0158
Aves	Galliformes	221	Polyplectron malacense	0.7154	-1.1196	-1.8473	3.6819	0.00203	0.19102	0.02559	0.35388	0.1466	0.0144	53	-12.75	-0.525	0.00355954	0.270907	0.131504	0.951033	0.4764	0.7066	0.209	-11.4976	-11.4819
Aves	Galliformes	222	Polyplectron napoleonis	0.865	-0.498	-3.4454	6.7538	0.14123	0.94723	0.19053	0.83926	0.439	0.0007	33	-0.308333	55	0.00571525	0.570167	0.119648	0.857784	0.9077		0.5834	-406.907	-407.824
Aves	Galliformes	223	Ptilopachus petrosus	0.2648	0.0435	0.0229	0.0412	0	0.90869	0.93587	0.98722	-0.0073	0	378	-9.30833	0.2	5.10213e-07	0.0584468	0.0652614	0.8319	0.0334	0.073	0.0256	-307.714	-340.204
Aves	Galliformes	224	Pucrasia macrolopha	0.418	-0.1888	-0.0746	-0.1219	0	0.22064	0.84775	0.9112	0.0461	0.0001	209	-4.65	0.0166667	3.19672e-11	0.230941	0.182189	0.831815	0.1891	0.2401	0.1333	-26.5753	-27.7552
Aves	Galliformes	225	Rhizothera longirostris	0.177	0.4962	0.5308	-3.1325	0.55567	0.85943	0.48003	0.67692	0.0426	0.0061	29	-24.15	54	0.00313137	0.324594	0.257873	0.772331	0.1575		0.1534	-181.379	-182.111
Aves	Galliformes	226	Rhynchortyx cinctus	0.3079	-0.4265	-0.2284	1.1823	0	0.38501	0.07141	0.41723	0.0331	0.0047	138	-17.7583	-2.45833	0.00033426	0.117609	0.0873283	0.811874	0.0927	0.2475	0.0605	-103.321	-106.719
Aves	Galliformes	227	Rollulus rouloul	0.6043	0.582	-1.1866	-0.3248	0	0.42651	0.00017	0.89516	0.3416	0.0001	146	-0.525	-0.272222	0.000219814	0.402119	0.0593107	0.856956	0.4301	0.4676	0.3906	-165.062	-166.265
Aves	Galliformes	228	Scleroptila afra	0.1404	0.0885	1.9759	-1.0391	0.02446	0.80022	0.02102	0.78564	0.0829	0.0003	234	-25.075	0.0277778	4.52856e-06	0.162929	0.0792806	0.882714	0.1937	0.2516	0.1088	-524.488	-530.613
Aves	Galliformes	229	Scleroptila levaillantoides	0.3248	-1.6788	2.5514	12.2551	0.05532	0.0103	0.38785	0.24063	0.2955	0.003	321	-53	55	0.00191138	0.313592	0.0210132	0.79165	0.3459	0.3735	0.3073	-64.0707	-64.3124
Aves	Galliformes	230	Synoicus adansonii	-0.8898	3.6932	9.0519	-29.2703	0.24574	0.31668	0.07588	0.21873	0.3257	0.0617	19	0.5	1.9	0.13293	0.3594	0.0898		0.5044		0.2609	-14.1107	-13.5365
Aves	Galliformes	231	Synoicus chinensis	0.4286	-1.1092	-0.1219	1.7278	0	0.02859	0.51018	0.24162	0.0184	0.0034	395	-3.525	0.0277778	5.53646e-05	0.0551475	0.0398545	0.812071	0.0451	0.0554	0.0433	-130.306	-99.5601
Aves	Galliformes	232	Syrmaticus ellioti	0.8109	-1.942	-1.7455	6.0057	2e-05	0.00999	0.08168	0.19203	0.2842	0.0497	27	-1.725	-0.416667	0.00236216	0.487893	0.229905	0.753264	0.228		0.3806	-377.727	-378.352
Aves	Galliformes	233	Syrmaticus humiae	0.5416	-1.0386	-1.9623	5.6987	0	0	0	0	0.6204	0.6367	33	1.41944	4.15	8.56204e-09	0.661046	0.673475	0.886834	0.6931		0.6779	-2690.96	-2674.84
Aves	Galliformes	234	Syrmaticus mikado	0.8663	-2.3901	-1.1295	5.0066	0	0	0	0	0.4523	0.1827	168	-1.175	-0.719444	4.00538e-14	0.482747	0.212586	0.876645	0.5228	0.5403	0.4687	-162.074	-169.843
Aves	Galliformes	235	Syrmaticus reevesii	0.4436	-1.0602	-0.7867	4.9426	0	0	1e-05	1e-05	0.0402	0.0069	2706	0.2	-0.308333	8.8632e-25	0.0703559	0.0370303	0.732644	0.0919	0.1114	0.0594	-18.7204	-18.3076
Aves	Galliformes	236	Syrmaticus soemmerringii	0.3542	0.3046	0.2788	-3.155	0.0002	0.59108	0.5132	0.20712	0.0281	0.0081	194	-2.36667	0.941667	3.25007e-05	0.10522	0.0840255	0.799968	0.1015	0.1512	0.0771	-138.28	-140.091
Aves	Galliformes	237	Talegalla cuvieri	-2.272	30.884	7.1724	-89.1888	0.11949	0.08377	0.09249	0.08406	0.0139	0.1417	24	-11.4833	14.55	0.000190883	0.436432	0.509185	0.840549	0.4486		0.328	-104.161	-104.501
Aves	Galliformes	238	Talegalla fuscirostris	0.2959	0.8344	-0.4165	-0.1286	2e-05	0.20047	0.00777	0.93754	0.3712	0	92	8.225	-20.15	2.22183e-05	0.488033	0.112989	0.909717	0.4934	0.6926	0.4354	-53729	-52257.7
Aves	Galliformes	239	Talegalla jobiensis	0.3195	0.3879	-0.1558	-1.6041	0.02575	0.71954	0.70529	0.62537	-0.0054	0.0034	73	-55	11.0667	0.210563	0.0138764	0.0218746	0.710664	-0.0781	-0.0054	-0.0024	-80.7914	-81.0525
Aves	Galliformes	240	Tetrao urogallus	0.4295	-2.2579	-0.8721	12.994	0	0	0	5.13828271674896e-322	0.0962	0.0354	38361	0.308333	-0.236111	0	0.147024	0.086147		0.1657	0.19	0.132	-2501.34	-2533.48
Aves	Galliformes	241	Tetraogallus altaicus	0.207	-0.2855	1.0412	-1.6766	0.39729	0.6261	0.8505	0.90359	0.1311	0.0004	31	-3.65	16.725	0.00250777	0.383933	0.228015	0.776513	0.7099		0.2807	-2479.93	-2472.18
Aves	Galliformes	242	Tetraogallus caspius	0.3423	-0.2809	-0.273	0.665	0	0.00048	0.07985	0.41613	0.0191	0.0003	2345	-0.0666667	0.2	9.80667e-13	0.0399055	0.021074	0.733811	0.0616	0.0902	0.0379	-204.881	-210.567
Aves	Galliformes	243	Tetraogallus caucasicus	0.3755	-0.6149	-0.51	3.0071	0	0	0.00242	0.00384	0.031	0.0035	2330	0.308333	-0.836111	5.57646e-19	0.0600352	0.0325274	0.735432	0.0708	0.093	0.055	-85.6461	-85.8944
Aves	Galliformes	244	Tetraogallus himalayensis	0.098	0.3162	2.4482	-5.8576	0.11169	0.00372	0.00079	0.0002	0.0668	0.0828	164	-0.2	-0.0833333	6.56494e-11	0.221144	0.234317	0.913618	0.4126	0.6314	0.2243	-83.1318	-60.1436
Aves	Galliformes	245	Tetraogallus tibetanus	0.0044	0.4952	0.7873	-1.317	0.97177	0.00438	0.32171	0.36358	0.089	0.0077	99	4.4	0.116667	0.00182219	0.170825	0.087077	0.853509	0.2281	0.315	0.1553	-34217.1	-34124.9
Aves	Galliformes	246	Tetraophasis obscurus	2.4461	-4.1253	-19.2691	36.0568	0	0	0	0	0.6091	0.5595	31	-0.183333	0.908333	2.88205e-11	0.808507	0.739041	0.90932	0.9626		0.7928	-41.8315	-41.1448
Aves	Galliformes	247	Tetraophasis szechenyii	-0.3006	0.9995	8.5979	-16.3058	0.76959	0.55566	0.48434	0.43977	-0.1223	0.0393	19	0.1	1.2	0.00021	0.5444	0.5948		0.688		0.5113	-135.484	-135.153
Aves	Galliformes	248	Tetrastes bonasia	0.3706	-1.8524	-0.1114	8.8978	0	0	0.09758	0	0.0587	0.0141	26920	0.236111	-0.236111	3.25233e-290	0.0904795	0.0459069		0.1055	0.1387	0.0857	-71.1179	-52.1286
Aves	Galliformes	249	Tetrastes sewerzowi	0.5649	-0.7886	-1.0339	4.3101	0.0061	0.05835	0.70459	0.36917	0.0873	0.0307	26	-7.19167	10.65	0.0494816	0.208053	0.136922	0.747292	0.003		0.1406	-183.16	-186.833
Aves	Galliformes	250	Tragopan blythii	0.6187	-1.1149	-1.3674	3.9952	0	0.00141	0.0008	0.01436	0.2185	0.0989	52	2.55	-0.525	0.00208027	0.273729	0.150903	0.873067	0.3215	0.2679	0.2523	-64.5263	-81.5127
Aves	Galliformes	251	Tragopan caboti	1.129	-2.501	-3.6165	11.1816	0	0	0	0	0.9303	0.2033	24	1.175	0.2	9.11068e-09	0.943837	0.215041	0.914169	0.9463		0.9384	-3952.68	-3925.01
Aves	Galliformes	252	Tragopan satyra	0.6103	-0.6117	-0.8052	1.1416	0	6e-05	0.05131	0.28967	0.2263	0.0078	114	7.35	7.03333	5.62854e-06	0.352457	0.130537	0.78962	0.5359	0.6094	0.3791	-223.42	-199.379
Aves	Galliformes	253	Tragopan temminckii	0.6126	-0.7699	-1.1454	1.9077	0.00126	0.16305	0.39065	0.63681	0.2075	0.0026	70	-0.272222	-0.272222	1.62173e-07	0.476873	0.260255	0.80859	0.409	0.5186	0.4431	-9005.74	-9004.85
Aves	Galliformes	254	Tympanuchus cupido	0.2778	-0.0226	1.642	-15.9579	0	0.89533	0	0	0.1356	0.0105	3039	3.09167	2.875	1.69024e-15	0.14314	0.0180719	0.854332	0.1761	0.2466	0.1428
Aves	Galliformes	255	Tympanuchus pallidicinctus	0.4379	0.8903	6.608	-71.6083	0.0076	0.20797	0.00046	0	0.3709	0.1218	175	-2.98333	-1.725	5.45046e-14	0.459553	0.208914	0.871997	0.4998	0.5862	0.4308
Aves	Galliformes	256	Tympanuchus phasianellus	0.2976	-0.7327	-0.6809	8.3325	0	0	0.00158	0	0.0216	0.0026	8706	1.60278	0.2	1.88123e-20	0.0286735	0.00963432	0.821966	0.0371	0.0619	0.0285
Clitellata	Clitellata	1	Achaeta eisenii	0.232933	0.0239586	1.66211	-3.2646	0.0720329	0.974899	0.012778	0.24447	0.174163	0.0244522	48	8.225	-55	0.0343403	0.231365	0.0780024	0.77652	0.254437	0.228136	0.231365	-57.8297	-61.2537
Clitellata	Clitellata	2	Alboglossiphonia heteroclita	0.1423	1.47707	2.47557	-19.8795	0.0671551	0.131284	2.72e-08	0.000391076	0.0255646	0.00216169	5676	-36.15	5.925	9.40993e-49	0.0597863	0.0363654	0.522598	0.0448348	0.0847818	0.0597863	-4897.28	-5099.45
Clitellata	Clitellata	3	Alboglossiphonia hyalina	-3.06287	49.2363	22.6489	-325.711	3.59e-07	4.73e-08	6.87e-10	6.84e-09	0.0254418	0.0178174	1855	-13.65	9.30833	2.44538e-15	0.0406415	0.0329925	0.484875	0.0538592	0.0709148	0.040801	-1702.91	-1732.03
Clitellata	Clitellata	4	Alboglossiphonia striata	-8.36726	159.096	55.4044	-995.203	0.0532776	0.02335	0.0245406	0.0128032	0.0385785	0.00954061	629	-7.35	-5.78333	3.52402e-07	0.0684971	0.0393163	0.5992	0.110696	0.133357	0.0684971	-544.821	-564.667
Clitellata	Clitellata	5	Alexandrovia ringulata	0.034995	0.43174	0.342126	-4.58934	0.635799	0.56822	0.588696	0.491081	-0.0253437	0.00494876	100	-55	12.3167	0.000661406	0.087356	0.114233	0.769565	0.0709277	0.0932329	0.0972183	-182.646	-194.149
Clitellata	Clitellata	6	Allolobophora chlorotica	0.557631	-0.992396	-0.470154	2.63543	5.57e-57	0.000593859	0.0084077	0.0788989	0.0325031	0.00228729	1309	5.075	-3.775	1.61508e-10	0.0601334	0.0298542	0.793995	0.0685872	0.10948	0.0601334	-1275.07	-1312.93
Clitellata	Clitellata	7	Allolobophora cupulifera	0.242251	-1.0768	1.75405	-4.13418	0.728756	0.827177	0.650097	0.864987	0.156762	0.00132498	20	-55	18.275	0.0090584	0.4552	0.252641	0.773522	0.596193		0.4552	-24.6229	-33.1987
Clitellata	Clitellata	8	Allolobophora georgii	0.462857	-1.12505	1.98499	-6.48581	0.140147	0.483277	0.367175	0.562676	0.449368	0.00760899	26	-28.875	42.6583	0.0304533	0.55013	0.0962789	0.787042	0.337715		0.563918	-17.096	-22.3507
Clitellata	Clitellata	9	Allolobophora longa	0.569034	-0.188157	-0.653988	0.0799761	5.83e-20	0.779363	0.0405159	0.981589	0.044645	7.02e-07	726	4.275	-7.03333	0.000153284	0.0634336	0.0187116	0.856112	0.0893801	0.124278	0.0634336	-511.379	-525.776
Clitellata	Clitellata	10	Allolobophora muldali	0.497937	-4.2648	1.12846	3.61632	0.0917436	0.242101	0.491472	0.857037	0.378215	0.000333756	62	32.5833	-6.71667	0.00239698	0.47	0.0876047	0.877126	0.584285	0.855154	0.47	-150.025	-159.879
Clitellata	Clitellata	11	Allolobophora veneta	0.976749	-3.25155	-2.41715	14.6347	0.180317	0.710296	0.542143	0.756522	-0.0253876	0.00250112	41	-55	2.18333	0.0124435	0.13358	0.149546	0.778445	0.130505	0.351666	0.121555	15.0521	8.21292
Clitellata	Clitellata	12	Allolobophoridella eiseni	0.66211	-0.968589	-0.639182	-0.512178	3.19e-05	0.529284	0.435929	0.945944	0.137953	2.72e-05	147	-29.525	18.275	0.0032823	0.18866	0.0496922	0.858949	0.203485	0.33165	0.18866	-165.881	-174.747
Clitellata	Clitellata	13	Amphichaeta leydigi	0.309119	-0.439034	-0.254329	2.56229	0.0195034	0.528737	0.792372	0.598189	-0.0199302	0.00231532	124	5.925	-2	0.00633257	0.0395076	0.0603034	0.796261	0.0952106	0.171516	0.035365	-89.8637	-97.2644
Clitellata	Clitellata	14	Amphichaeta magna	-1.33031	4.41912	19.4099	-67.9728	0.163356	0.460546	0.0515293	0.261418	0.857706	0.00756234	26	15.5167	-15.275	0.00267077	0.900768	0.0454567	0.952024	0.937806		0.900768	-52.7292	-62.0985
Clitellata	Clitellata	15	Amphichaeta sannio	-0.0645458	3.10132	-1.48976	43.8043	0.918196	0.760525	0.72761	0.523124	0.221375	0.00607511	54	37.65	4.93333	0.00909872	0.315733	0.0950925	0.787921	0.351951	0.422898	0.315733	-20.7961	-27.7273
Clitellata	Clitellata	16	Amynthas corticis	0.618743	-1.02492	-0.431917	1.28705	1.21e-05	0.192675	0.294093	0.592294	0.113865	0.00451182	58	0.2	-0.380556	0.000763237	0.279083	0.161034	0.799723	0.319441	0.312757	0.272758	-2.91634	-14.4763
Clitellata	Clitellata	17	Amynthas gracilis	0.0200027	1.69886	1.3746	-5.9326	0.919771	0.0154956	0.0331749	0.00732396	0.17402	0.222852	32	-0.272222	0.797222	2.04535e-06	0.527038	0.541707	0.79398	0.534295		0.527038	-18.8897	-36.6621
Clitellata	Clitellata	18	Analycus flavus	-0.016183	0.877026	1.7234	-5.54769	0.909071	0.391396	0.0225686	0.195926	0.150052	0.0450618	34	-11.4833	0.1	0.000938919	0.379137	0.253321	0.881524	0.633881		0.379137	-28.4367	-39.1146
Clitellata	Clitellata	19	Analycus glandulosus	1.05908	-4.27223	-2.46464	14.1985	0.000108391	0.0433627	0.011645	0.0696302	0.300935	0.1117	24	0.0666667	-0.1	0.00876752	0.417967	0.213467	0.785571	0.423831		0.417967	-14.7646	-18.7735
Clitellata	Clitellata	20	Antarctodrilus proboscidea	0.322892	-0.701413	-0.509584	1.80105	0.00183922	0.274804	0.0862998	0.343128	0.108713	0.0250595	34	-55	7.7	0.0165109	0.24375	0.14782	0.724383	0.252938		0.228074	-73.1136	-78.6945
Clitellata	Clitellata	21	Aporrectodea caliginosa	0.483676	-0.538673	-0.241405	0.964857	5.29e-92	0.00227715	0.0283897	0.208226	0.0232578	0.000799132	1938	-0.0666667	0.2	9.43466e-12	0.0456582	0.0231648	0.798679	0.0588839	0.0767983	0.0456582	-1464.63	-1508.93
Clitellata	Clitellata	22	Aporrectodea limicola	-0.160712	6.9975	3.58302	-39.8437	0.518376	0.0285835	0.00426778	0.00920674	0.102492	0.0633854	101	0.641667	0.941667	0.00270635	0.122841	0.0831239	0.715138	0.104981	0.109528	0.122841	-118.764	-120.678
Clitellata	Clitellata	23	Aporrectodea rosea	0.464149	-0.618893	-0.0447817	0.682764	9.52e-62	0.000928319	0.761601	0.489043	0.0433907	0.000335367	1367	0.416667	-0.15	9.2822e-10	0.0690129	0.0259014	0.812855	0.082779	0.116375	0.0690129	-1266.16	-1302.54
Clitellata	Clitellata	24	Aporrectodea trapezoides	0.406058	-0.601707	-0.187886	3.1706	8.33e-09	0.157901	0.595686	0.141197	6.62e-05	0.012	183	-1.725	0.525	5.39866e-09	0.163585	0.172823	0.827213	0.26508	0.419631	0.163585	-36.7643	-68.5295
Clitellata	Clitellata	25	Arcteonais lomondi	-0.622037	7.68664	5.67212	-49.9373	0.0085442	0.0144876	0.000531036	0.0225507	0.128778	0.0238739	194	1.175	1.81667	0.00102612	0.154045	0.0487473	0.790801	0.239161	0.315025	0.154045	-134.999	-139.226
Clitellata	Clitellata	26	Aulodrilus japonicus	-3.77918	47.1404	24.8386	-283.378	2.08e-10	6.65e-11	3.69e-13	9.85e-12	0.105714	0.0748997	578	1.23611	-0.563889	2.3226e-15	0.130942	0.0999968	0.663036	0.171006	0.189982	0.130942	-750.106	-766.387
Clitellata	Clitellata	27	Aulodrilus limnobius	0.0156389	0.500295	1.98615	-4.81545	0.813134	0.246244	3.6e-06	0.0242753	0.0731877	0.0140425	339	-28.225	3.2	1.32389e-05	0.110914	0.0514338	0.76591	0.096428	0.10842	0.112508	-197.864	-211.943
Clitellata	Clitellata	28	Aulodrilus pigueti	0.219837	0.481205	0.776093	-4.39999	0.00165685	0.387198	0.062712	0.186279	0.00980379	0.00841248	208	-45.0917	4.15	3.13757e-05	0.0828087	0.0803593	0.739934	0.0984546	0.192495	0.0913372	-87.4702	-103.381
Clitellata	Clitellata	29	Aulodrilus pluriseta	0.255022	0.214613	1.16552	-5.38617	1.28e-08	0.582367	3.35e-06	0.0093432	0.045814	0.00422135	1532	-15.275	1.14167	1.96384e-39	0.144007	0.102222	0.689737	0.116255	0.140928	0.144007	-1437.8	-1604.03
Clitellata	Clitellata	30	Aulophorus furcatus	0.359653	0.0992985	0.279896	-0.372618	3.52e-08	0.846508	0.440094	0.906232	-0.00632628	8.44e-05	167	1.81667	0.2	0.0280789	0.0230201	0.0289004	0.750425	0.0364776	0.0375843	0.0220497	-82.0184	-86.9132
Clitellata	Clitellata	31	Baikalodrilus inflatus	-0.195641	-1.54254	7.69397	-11.9682	0.772012	0.740474	0.0430253	0.621337	0.377399	0.00418167	38	-20.7	29.85	0.000821368	0.550891	0.163607	0.75908	0.663115		0.550891	-46.5357	-58.8105
Clitellata	Clitellata	32	Baikalodrilus malevici	-3.25354	17.4678	42.0536	-219.654	0.923036	0.937008	0.920076	0.936322	0.456734	0.000169805	22	-55	3.09167	0.031274	0.582946	0.108351	0.743686	0.559757		0.582946	-23.5512	-29.2812
Clitellata	Clitellata	33	Balanteodrilus pearsei	0.189924	0.888071	0.340921	-4.58049	0.487051	0.724141	0.654384	0.503846	-0.032918	0.01697	29	39.525	-36.525	7.28645e-05	0.446112	0.444676	0.81479	0.836926		0.45979	-26.5269	-44.5972
Clitellata	Clitellata	34	Baltidrilus costatus	-0.28755	11.5617	1.85796	-35.9615	0.149144	0.000348883	0.0196116	0.00271487	0.0173076	0.0118422	752	-14.7917	-0.236111	1.4606e-16	0.0921712	0.0864068	0.823124	0.111543	0.168091	0.0921712	66.5606	7.05448
Clitellata	Clitellata	35	Benhamia affinis	0.269679	-0.039676	-0.143558	1.22581	0.19534	0.980424	0.797223	0.77046	-0.0831099	0.0043128	23	-0.563889	-2.76667	0.0133016	0.218445	0.264747	0.758695	0.959405		0.218445	-23.0352	-30.4132
Clitellata	Clitellata	36	Bimastos rubidus	0.458834	0.00210295	-0.23378	-0.682275	2.47e-10	0.997199	0.396426	0.754505	0.0315545	0.000484533	197	8.75	-1.175	0.000335504	0.0936813	0.0616604	0.781174	0.146316	0.160458	0.0936813	-105.465	-118.52
Clitellata	Clitellata	37	Bothrioneurum vejdovskyanum	0.170962	2.75582	1.68625	-18.1507	0.0897006	0.0030658	0.00337512	0.000821401	0.0767371	0.0841147	130	-0.0666667	0.975	9.39551e-06	0.136769	0.14275	0.783863	0.143657	0.146824	0.136769	-65.4573	-73.739
Clitellata	Clitellata	38	Branchiobdella astaci	0.417257	-1.12746	-0.0940685	4.32186	0.299121	0.669043	0.971969	0.78243	-0.0356442	0.00120692	67	-12.975	-13.65	0.000478164	0.146925	0.175478	0.79745	0.126329	0.197401	0.146804	-24.3496	-37.3205
Clitellata	Clitellata	39	Branchiobdella kozarovi	0.672531	-6.90785	-2.0675	52.1977	0.612525	0.694733	0.860119	0.730019	0.0513062	0.00428346	28	0.00555556	-0.0277778	0.47107	0.0673279	0.018525	0.638064	-0.0175881		0.0696048	-14.8524	-16.7105
Clitellata	Clitellata	40	Branchiobdella parasita	0.187675	2.49021	1.10803	-12.0805	0.557001	0.347636	0.610581	0.391971	-0.0309763	0.0114306	68	-20.7	-3.09167	0.0453005	0.020838	0.0609248	0.788704	-0.0233943	0.33657	0.0352211	-25.9655	-29.4702
Clitellata	Clitellata	41	Branchiobdella pentadonta	0.610624	-3.50896	-1.46779	18.3868	0.0175795	0.113814	0.394637	0.0882442	0.0391834	0.0336465	86	0.797222	0.272222	0.000745917	0.133962	0.12508	0.811001	0.397077	0.743775	0.133962	-81.275	-88.6121
Clitellata	Clitellata	42	Branchiodrilus hortensis	0.496002	-1.59065	1.47738	-16.3317	0.124267	0.749604	0.610074	0.736823	0.0928598	0.00260013	41	3.65	1.725	0.0246767	0.20752	0.108661	0.797765	0.29415	0.400023	0.20752	-14.9867	-19.5898
Clitellata	Clitellata	43	Branchiura sowerbyi	0.257566	1.1977	1.02864	-6.90196	6.72e-07	0.00183142	0.000386604	0.00181956	0.0132932	0.0131672	735	-0.05	0.875	2.78409e-10	0.0531202	0.0528314	0.656184	0.0805788	0.100959	0.0531202	-484.996	-513.825
Clitellata	Clitellata	44	Bryodrilus ehlersi	-0.0369686	1.29651	2.25657	-6.25075	0.800818	0.138629	0.015163	0.0350996	0.107399	0.1235	36	-1.41944	-1.90833	0.00196759	0.241679	0.24627	0.737242	0.102886		0.244681	-2.98106	-8.77429
Clitellata	Clitellata	45	Buchholzia appendiculata	0.628537	-0.531955	-1.12113	1.76093	0.00180696	0.382893	0.374381	0.596134	0.0256346	0.00543822	52	-39.525	55	0.00977684	0.148333	0.120919	0.730149	0.0460682	0.332444	0.161215	-28.6096	-35.5907
Clitellata	Clitellata	46	Buchholzia fallax	0.242523	-0.651645	1.63928	-1.40944	0.259632	0.675635	0.151389	0.802817	0.0891557	0.00242703	25	-55	13.875	0.0026619	0.411457	0.284441	0.756434	0.5312		0.411457	-9.22507	-20.1373
Clitellata	Clitellata	47	Cambarincola philadelphicus	1.22987	-7.71115	-2.39594	22.3396	0.309733	0.418395	0.636687	0.578197	0.323021	0.00714833	31	-6.08333	1.90833	8.42576e-06	0.675697	0.324557	0.849074	0.811613		0.682337	-28.4299	-51.2003
Clitellata	Clitellata	48	Caspiobdella fadejewi	0.65611	-0.452404	-0.670168	-4.05817	0.365594	0.951557	0.872708	0.926043	0.00591724	8.61e-05	101	-45.9083	-55	0.00301335	0.0924675	0.0840398	0.711905	0.0790502	0.105669	0.0902167	-110.467	-119.343
Clitellata	Clitellata	49	Chaetogaster cristallinus	0.286546	-0.511449	0.673286	1.16209	0.0391609	0.719638	0.3914	0.87128	-0.000873831	0.000272384	98	0.758333	-5.5	0.00182015	0.0977147	0.0958118	0.788233	0.112874	0.177716	0.0944201	-32.8573	-43.0149
Clitellata	Clitellata	50	Chaetogaster diaphanus	0.0868486	0.0698934	1.93278	-4.19176	0.0168386	0.742821	7.5e-16	0.0045498	0.125078	0.00688182	1029	-28.55	2.875	1.3087e-19	0.186067	0.0676927	0.789272	0.185862	0.232369	0.186067	-426.099	-500.413
Clitellata	Clitellata	51	Chaetogaster diastrophus	0.293981	-0.5488	0.130736	3.43876	2.11e-10	0.0905815	0.657953	0.0816983	0.02079	0.00676073	442	-16.9833	21.525	0.0143464	0.027402	0.0133278	0.786737	0.0415449	0.0477283	0.0291777	-208.044	-211.035
Clitellata	Clitellata	52	Chaetogaster langi	0.222321	-0.383696	0.148605	5.29686	0.00207947	0.454893	0.777963	0.201483	0.0313212	0.00779847	205	-0.133333	0.2	4.58477e-05	0.101059	0.0765111	0.805036	0.16042	0.16736	0.101059	-102.258	-117.112
Clitellata	Clitellata	53	Chaetogaster limnaei	0.306369	-0.672517	1.14786	-3.16337	1.53e-05	0.213791	0.0143214	0.422948	0.110816	0.00139538	411	-26	6.875	3.84315e-08	0.173231	0.0633538	0.772142	0.17446	0.191213	0.173231	-184.698	-214.604
Clitellata	Clitellata	54	Chaetogaster setosus	-0.623991	13.2476	3.16054	-53.7962	0.745818	0.588347	0.82884	0.768237	0.00756792	0.00177969	50	55	-55	0.078786	0.0709447	0.0612762	0.764397	0.0562954	0.144909	0.0414164	-41.437	-44.7363
Clitellata	Clitellata	55	Chamaedrilus cognettii	0.314725	0.540302	0.395574	-3.45018	0.0761652	0.495713	0.620679	0.244717	0.194975	0.0267382	43	-3.30833	46.725	0.11728	0.217647	0.0477909	0.713436	0.225261	0.196652	0.229718	-53.2846	-54.4651
Clitellata	Clitellata	56	Chamaedrilus glandulosus	-0.0652736	1.26144	1.9119	-7.1076	0.548751	0.169231	0.0011782	0.0701462	0.16072	0.0378153	76	-4.15	4.4	0.0011	0.242928	0.116734	0.801924	0.353194	0.333219	0.242936	-48.5688	-56.2993
Clitellata	Clitellata	57	Chamaedrilus sphagnetorum	0.397339	-0.507075	0.0729783	0.123951	7.69e-06	0.390256	0.850588	0.954997	0.0293149	2.57e-05	122	-0.0833333	0.236111	0.000429024	0.126515	0.094816	0.76899	0.117573	0.101386	0.126515	-63.7573	-76.5833
Clitellata	Clitellata	58	Clitellio arenarius	0.259316	0.198288	0.112646	-1.81535	0.110239	0.929251	0.87115	0.836171	-0.0159353	0.000270737	162	-1.60278	3.41667	0.000302918	0.0646067	0.0793119	0.822854	0.111626	0.199965	0.0646067	31.2946	17.9724
Clitellata	Clitellata	59	Criodrilus lacuum	0.359661	-0.0691297	0.195444	0.701578	0.00711143	0.966555	0.824504	0.946163	-0.0267083	4.66e-05	102	4.025	8.05	0.0425594	0.015653	0.0411496	0.775566	0.00981049	0.406016	0.0194627	-44.7469	-49.0452
Clitellata	Clitellata	60	Cryptodrilus polynephricus	0.877129	-2.36671	-2.88001	9.9984	0.00470611	0.078387	0.016405	0.0475583	0.257331	0.180009	20	-8.225	-41.0917	0.000705619	0.542965	0.420543	0.640342	0.924312		0.542965	-26.5242	-36.2338
Clitellata	Clitellata	61	Cryptodrilus tenuis	0.362917	-1.38367	0.395403	1.91488	0.165794	0.340937	0.631162	0.633385	0.239778	0.0094602	20	21.8167	-27.25	0.00532312	0.532145	0.255664	0.741744	0.39774		0.532145	-22.6382	-32.3306
Clitellata	Clitellata	62	Dendrobaena attemsi	0.736394	-1.18427	-1.2629	2.94072	3.28e-06	0.376863	0.0980345	0.646373	0.0919459	0.00202538	96	-55	3.2	0.000763811	0.195823	0.102622	0.814572	0.0931708	0.247428	0.195823	-63.9459	-75.5294
Clitellata	Clitellata	63	Dendrobaena byblica	0.587152	-1.87006	-1.98707	12.1923	0.0165345	0.177022	0.196241	0.167156	-0.0466215	0.115366	20	0.2	2.875	0.0156398	0.18764	0.312639	0.679177	0.709069		0.235296	-12.7409	-17.6972
Clitellata	Clitellata	64	Dendrobaena hortensis	0.681066	-0.778445	-0.619796	-2.45467	0.00318596	0.599641	0.579773	0.754343	0.0855834	0.00164524	56	-16.4833	5.64167	0.021883	0.172706	0.0840153	0.738291	0.183276	0.243294	0.172706	-24.7384	-30.3372
Clitellata	Clitellata	65	Dendrobaena octaedra	0.413479	-0.280363	-0.302471	0.769839	7.53e-27	0.203901	0.108076	0.403478	0.0104714	0.00122638	565	-16.725	6.55833	1.8509e-06	0.0486366	0.0391886	0.818371	0.0824944	0.11245	0.0503294	-329.404	-351.455
Clitellata	Clitellata	66	Dendrobaena platyura	-0.721159	7.32285	7.58806	-45.2088	0.168115	0.0841184	0.00691147	0.0224947	0.393921	0.190878	21	-3.09167	23.8583	9.93899e-05	0.667502	0.423422	0.868212	0.714748		0.667502	-23.115	-35.7068
Clitellata	Clitellata	67	Dendrodrilus rubidus	0.659894	-0.937537	-1.06226	2.86852	4.08e-37	0.0135814	1.57e-06	0.087747	0.123597	0.00621588	414	-38.025	0.941667	6.79096e-06	0.159924	0.0422795	0.851036	0.166545	0.247997	0.159924	-210.939	-228.464
Clitellata	Clitellata	68	Dero digitata	0.123625	1.07094	1.9468	-9.14899	0.00579753	0.0162168	1.24e-13	0.000506549	0.0530878	0.00643067	1788	-0.05	0.875	1.19599e-28	0.110331	0.0635775	0.659667	0.118943	0.156605	0.110331	-1197.9	-1305.39
Clitellata	Clitellata	69	Dero dorsalis	0.118466	0.582537	2.90229	-18.7868	0.496261	0.819777	0.0066704	0.246932	0.142808	0.00295542	391	-11.4833	0.975	2.9736e-10	0.22378	0.0833046	0.77833	0.258046	0.260882	0.225465	-249.384	-288.179
Clitellata	Clitellata	70	Dero nivea	0.455748	-0.0831624	-0.0735667	-2.51108	0.000583527	0.92809	0.908688	0.615897	0.0523453	0.00675223	37	1.54167	21.525	0.00735059	0.23434	0.173581	0.790724	0.297613		0.23434	-30.6378	-38.5217
Clitellata	Clitellata	71	Dero obtusa	0.15023	0.866909	1.70555	-6.77807	0.030669	0.136433	2.05e-05	0.0145147	0.0679754	0.0171074	330	-0.0833333	2.98333	0.00567809	0.07276	0.0218484	0.738562	0.128172	0.135661	0.07276	-167.154	-168.848
Clitellata	Clitellata	72	Dero pectinata	0.243288	-3.86215	0.453005	14.4708	0.552972	0.45699	0.785256	0.492574	0.0395797	0.00818922	57	-24.4583	2.55	0.00294832	0.181065	0.142095	0.839537	0.494222	0.624947	0.181036	-51.1444	-60.1616
Clitellata	Clitellata	73	Desserobdella picta	0.545035	1.46544	0.672873	-22.1955	0.781373	0.946734	0.937048	0.819645	0.0887342	0.00232274	22	-6.08333	-24.4583	0.161911	0.18263	0.0828052	0.630038	0.305146		0.18263	-1.29339	-3.68019
Clitellata	Clitellata	74	Dichogaster saliens	0.340061	0.864656	-0.15942	-1.15373	0.0330409	0.360093	0.61084	0.585594	0.177218	0.0105127	25	-55	5.64167	0.00406161	0.441698	0.241933	0.783116	0.727406		0.458127	-29.1777	-38.8279
Clitellata	Clitellata	75	Didymogaster sylvaticus	1.13518	-4.95313	-1.62086	8.72237	0.120348	0.341668	0.547357	0.684138	0.144086	0.00424561	35	-8.925	-5.64167	0.176792	0.189385	0.0455483	0.72035	0.185581		0.209775	0.456426	-1.43467
Clitellata	Clitellata	76	Dina lineata	0.31752	0.329845	0.831691	-6.91958	3.8e-08	0.285406	0.0517225	0.0710001	0.00819374	0.012736	257	-55	20.7	0.00233922	0.0314931	0.0357623	0.740035	0.0536563	0.121158	0.0345892	-283.845	-289.8
Clitellata	Clitellata	77	Dina punctata	0.648002	-1.37145	-0.961963	5.58253	0.0156082	0.450646	0.520048	0.564234	-0.003278	0.00205465	164	-4.93333	-4.65	0.0563527	0.0173225	0.022276	0.711416	0	0.000625806	0.026971	-194.195	-197.584
Clitellata	Clitellata	78	Eclipidrilus lacustris	70.7398	-1200.24	-375.929	6411.64	0.0214559	0.0230243	0.0229624	0.0235206	0.14788	0.125779	39	1.41944	24.4583	6.31971e-07	0.518034	0.466711	0.831422	0.578278		0.518034	-38.8106	-61.026
Clitellata	Clitellata	79	Eisenia fetida	0.400737	0.689231	0.613693	-4.90658	1.08e-10	0.0219894	0.0543543	0.000665977	0.0534201	0.0333543	336	-0.680556	0.719444	2.89356e-10	0.130516	0.10976	0.781263	0.187741	0.204534	0.130516	-88.0119	-116.489
Clitellata	Clitellata	80	Eisenia nordenskioldi	0.537159	-1.05085	-1.6978	4.35361	0.250876	0.778226	0.650121	0.877512	0.0199532	0.00114057	22	-1.175	3.2	0.00683051	0.353595	0.287119	0.751755	0.716902		0.353595	-8.02865	-17.1173
Clitellata	Clitellata	81	Eiseniella tetraedra	0.492292	-1.13265	-0.194417	2.20815	0	1.02e-36	0.00102011	1.39e-08	0.0534433	0.00450199	6789	0.1	-0.236111	8.39843e-48	0.0780596	0.0291074	0.783469	0.100824	0.121288	0.0780596	-7170.01	-7341.93
Clitellata	Clitellata	82	Embolocephalus nikolskyi	-0.131976	1.10227	2.04752	-7.21407	0.341069	0.521578	0.103588	0.692183	0.127812	0.00238184	59	1.41944	0.416667	0.0367033	0.192605	0.0638232	0.811439	0.203276	0.311098	0.192605	-86.0703	-90.5216
Clitellata	Clitellata	83	Embolocephalus velutinus	0.238666	-1.2926	0.5837	5.02425	0.0163867	0.120274	0.294582	0.272291	0.248191	0.0080992	114	0.308333	-1.90833	0.00490046	0.29288	0.0516017	0.852526	0.309192	0.390692	0.300962	-94.797	-101.767
Clitellata	Clitellata	84	Enchytraeus albidus	0.208004	1.24947	-0.105795	-4.21313	0.0814219	0.357611	0.870737	0.53629	0.00672008	0.00274696	140	0.05	-7.525	0.000990026	0.0805346	0.0749684	0.805084	0.107273	0.188886	0.0821254	-13.7242	-24.5163
Clitellata	Clitellata	85	Enchytraeus buchholzi	0.400279	-0.708283	0.551201	0.294191	4.39e-09	0.0506074	0.0919787	0.841739	0.133916	0.000222094	157	-55	0.1	0.016558	0.165704	0.0313995	0.747753	0.187241	0.135376	0.165704	-125.497	-131.255
Clitellata	Clitellata	86	Enchytraeus christenseni	0.260462	0.855904	1.11423	-5.89495	0.208087	0.553833	0.35151	0.343307	-0.0260676	0.026348	37	-39.15	39.525	0.00422479	0.179926	0.215176	0.746488	0.0756839		0.217748	-5.82614	-14.1128
Clitellata	Clitellata	87	Enchytraeus galba	0.447854	-0.706251	0.502686	-0.0962202	0.000737201	0.433151	0.454952	0.97635	0.0413486	1.09e-05	79	1.90833	-21.525	0.0320394	0.0986927	0.0551494	0.7449	0.113433	0.154734	0.0986927	-51.5669	-56.3976
Clitellata	Clitellata	88	Enchytraeus nigrina	0.329987	0.464569	0.8524	-3.19387	0.49387	0.751111	0.646004	0.541454	0.0420226	0.0176742	22	2.76667	-14.7917	0.00483138	0.377968	0.305627	0.818098	0.533117		0.377968	-26.4968	-35.9247
Clitellata	Clitellata	89	Enchytraeus norvegicus	0.626436	-0.940503	-0.652146	2.41765	0.00601524	0.533488	0.549335	0.710246	-0.0479651	0.00710999	22	-55	26.3083	0.0766226	0.116856	0.148385	0.73241	-0.168763		0.127458	-11.0369	-14.7524
Clitellata	Clitellata	90	Enchytronia parva	0.24571	0.345279	1.60706	-7.23592	0.259938	0.835122	0.209311	0.429108	0.134655	0.0122591	46	-3.9	4.025	0.0414237	0.20527	0.078166	0.773229	0.17638	0.426292	0.214153	-29.6653	-33.5684
Clitellata	Clitellata	91	Enterion castaneum	0.681487	-1.56542	-1.11272	5.16441	2.03e-38	0.000619585	5.23e-06	0.0083898	0.0675098	0.00837093	779	-55	9.69167	0.0002034	0.0757221	0.0165515	0.809442	0.0754483	0.118796	0.0757221	-737.53	-744.379
Clitellata	Clitellata	92	Enterion cyaneum	0.543382	-0.702359	-0.433786	1.63212	8.23e-30	0.0318213	0.0291685	0.258951	0.0336325	0.00311886	397	2.76667	-0.05	2.21246e-07	0.0945659	0.0635907	0.834228	0.117271	0.214787	0.0945659	-196.907	-222.726
Clitellata	Clitellata	93	Enterion festivum	1.74005	-15.6876	-4.12528	50.2077	2.56e-06	0.000393516	0.0149573	0.0126054	0.298033	0.0448932	102	22.6917	-55	0.000244924	0.348178	0.093549	0.89695	0.504754	0.627461	0.348178	-124.269	-131.674
Clitellata	Clitellata	94	Enterion ictericum	1.8443	-12.7108	-5.81646	50.4498	3.82e-06	0.00414485	0.00307785	0.0186419	0.380827	0.0664097	56	-1.23611	-20.425	7.83086e-06	0.532198	0.209524	0.888904	0.509703	0.606988	0.540047	-59.0685	-74.7618
Clitellata	Clitellata	95	Enterion tyrtaeum	0.466159	0.149041	-0.39142	-0.703666	6.25e-31	0.411995	0.0287817	0.344598	0.072465	0.00281767	296	3.9	-8.05	2.37808e-08	0.163935	0.0933571	0.793106	0.257342	0.275485	0.163935	-380.148	-410.793
Clitellata	Clitellata	96	Eophila pyrenaica	-0.0581888	5.33327	4.02756	-50.6712	0.966751	0.452787	0.764211	0.453406	-0.00599985	0.0244622	25	-0.680556	-37.65	0.236369	0.034369	0.059785	0.699765	-0.067808		0.0558803	-41.3988	-42.4217
Clitellata	Clitellata	97	Erpobdella nigricollis	-0.740485	14.4499	7.35149	-92.6952	0.00826761	0.00010624	1.33e-05	5.91e-05	0.0193845	0.0121741	1309	-39.9167	3.525	7.86938e-17	0.0586505	0.0513502	0.588047	0.0576285	0.10851	0.0587457	-1584.88	-1638.36
Clitellata	Clitellata	98	Erpobdella ochoterenai	0.719058	-0.803179	-2.07844	4.47858	0.0017006	0.118505	0.0445216	0.0553793	0.0301377	0.0618402	61	0.758333	-0.525	7.14369e-05	0.217083	0.239439	0.759199	0.230306	0.234015	0.217083	-23.0328	-34.9059
Clitellata	Clitellata	99	Erpobdella octoculata	0.254609	0.850157	1.47131	-11.3651	2.75e-27	0.00109917	9.59e-29	2.03e-15	0.0472733	0.00499621	12054	-42.2667	2.98333	7.9028e-93	0.0749034	0.0326194		0.0629283	0.0898754	0.0749034	-12634.4	-12989.1
Clitellata	Clitellata	100	Erpobdella punctata	0.45959	-0.818003	-0.652313	4.45966	1.65e-08	0.0707272	0.0722113	0.0826989	0.00274646	0.0151679	201	0.116667	-0.133333	6.58048e-10	0.166	0.175972	0.790514	0.186878	0.235274	0.166	-58.1904	-93.8933
Clitellata	Clitellata	101	Erpobdella testacea	0.572026	-3.99409	0.0368172	9.3206	3.3e-16	1.26e-05	0.909511	0.0134119	0.0263847	0.00176875	3370	-51.5	5.5	6.90665e-37	0.0701715	0.0455166	0.573653	0.0518644	0.0925416	0.0701715	-3341.02	-3496.04
Clitellata	Clitellata	102	Erpobdella vilnensis	0.84032	-3.80195	-1.66946	14.2552	1.82e-18	2.87e-05	0.00190028	0.00489319	0.0997554	0.00781187	918	1.00833	-0.0833333	0.00022637	0.105336	0.0133738	0.814627	0.119069	0.167159	0.105336	-1353.11	-1358.61
Clitellata	Clitellata	103	Eukerria saltensis	0.62184	-1.1717	-0.313846	3.03785	4.06e-07	0.0945998	0.509692	0.277658	0.0527046	0.0186503	62	-0.680556	9.88333	0.00141234	0.190089	0.149278	0.763644	0.197509	0.320178	0.190089	-6.86879	-16.5588
Clitellata	Clitellata	104	Fletcherodrilus unicus	0.380063	-1.42279	0.0752237	1.01279	0.0183343	0.230956	0.8843	0.80481	0.13445	0.000874535	62	-8.75	-3.41667	0.0378752	0.196106	0.0594987	0.761494	0.162513	0.169135	0.196106	-37.2173	-41.6997
Clitellata	Clitellata	105	Fridericia benti	0.368515	0.0592939	0.211335	-0.360776	0.286948	0.977768	0.919449	0.97594	-0.13389	4.22e-05	26	55	19.05	0.176523	-0.0416152	0.0812438	0.727541	0.0571856		0	-16.5623	-18.7692
Clitellata	Clitellata	106	Fridericia bisetosa	0.39068	-0.295696	0.117279	0.277787	6.11e-07	0.570669	0.754323	0.889524	-0.0173541	0.000207778	96	1.175	-1.35833	0.0216841	0.0393907	0.0551607	0.726122	0.045005	0.0405432	0.0471268	-77.2661	-82.6986
Clitellata	Clitellata	107	Fridericia bulboides	0.240127	0.40153	0.770376	-2.46654	0.0111585	0.541591	0.0957624	0.271364	0.000223947	0.0198798	63	-12.1083	0.183333	0.00228031	0.129466	0.142868	0.774125	0.202283	0.279644	0.129466	-41.5146	-50.2052
Clitellata	Clitellata	108	Fridericia bulbosa	0.34656	0.0164886	0.246362	-0.536349	0.000710076	0.956077	0.62477	0.677642	-0.0609348	0.00404003	47	-12.525	-0.183333	0.000274697	0.219711	0.266383	0.724797	0.0151368	-0.0221145	0.236897	-10.725	-25.1301
Clitellata	Clitellata	109	Fridericia callosa	-0.0419763	0.828026	1.88912	-4.68248	0.771824	0.540158	0.106116	0.616406	0.0617395	0.00487117	50	-2.98333	0.563889	0.000100419	0.323345	0.25046	0.80345	0.382032	0.872668	0.323345	-37.0055	-53.2479
Clitellata	Clitellata	110	Fridericia connata	0.283513	0.792236	0.56423	-2.85185	0.0119151	0.356027	0.335932	0.311465	-0.0234862	0.0166583	65	0.308333	-20.15	0.000385204	0.154751	0.186541	0.813724	0.391464	0.390527	0.167857	-55.6503	-68.0867
Clitellata	Clitellata	111	Fridericia michaelseni	0.850464	-0.380361	-0.895483	-0.276857	0.0380477	0.691223	0.562431	0.938778	0.437157	0.000102316	34	46.3167	-21.25	0.00602582	0.563997	0.115411	0.848959	0.881143		0.57785	-52.4878	-61.1364
Clitellata	Clitellata	112	Fridericia minuta	1.3721	-2.51611	-2.90606	7.09134	8.86e-06	0.00203578	0.00643801	0.0148764	0.603964	0.0967848	29	0.758333	1.175	0.0123614	0.609213	0.101472	0.863709	0.692376		0.609213	-53.2133	-53.5875
Clitellata	Clitellata	113	Fridericia paroniana	0.180617	0.994977	1.15061	-5.43802	0.379283	0.483723	0.254502	0.408026	-0.0269317	0.01631	45	-53	39.525	0.0907252	0.0268009	0.066379	0.767246	-0.0316449	0.209496	0.0386631	-17.7981	-20.0824
Clitellata	Clitellata	114	Fridericia perrieri	0.358701	-0.30107	0.450627	-1.05801	6.24e-05	0.570949	0.269451	0.596652	0.0650952	0.00434022	62	0.0666667	-0.525	0.0890914	0.10659	0.0437941	0.757265	0.227636	0.243975	0.112685	-74.8076	-77.5677
Clitellata	Clitellata	115	Fridericia ratzeli	0.335072	-0.0527971	0.572786	-1.42268	0.000338049	0.930296	0.183794	0.538516	0.0401868	0.00425729	87	-13.65	1.175	0.000863551	0.157143	0.117134	0.814536	0.159896	0.221718	0.158053	-66.9815	-78.2741
Clitellata	Clitellata	116	Fridericia striata	0.298595	-0.620832	0.97628	0.170336	0.0592466	0.685154	0.244877	0.965914	-0.0449808	6.48e-05	31	-50.55	55	0.00102561	0.304012	0.314158	0.697468	0.132627		0.304012	-27.4303	-39.8327
Clitellata	Clitellata	117	Fridericia sylvatica	0.309467	0.0890147	1.48411	-6.35605	0.267393	0.949429	0.363534	0.350472	0.0526162	0.0414533	22	-53	53	0.00170614	0.432016	0.366653	0.636948	0.52506		0.456414	-10.4301	-21.6855
Clitellata	Clitellata	118	Fridericia variata	-0.05129	1.6675	2.84243	-10.0752	0.843229	0.156063	0.0255665	0.0414673	0.365264	0.164177	20	-38.775	-55	0.000431168	0.626216	0.383926	0.802962	0.938412		0.626772	-25.259	-35.8496
Clitellata	Clitellata	119	Globulidrilus riparius	0.139935	-0.0764955	1.29488	-0.537016	0.273644	0.930175	0.119736	0.930359	0.118927	0.00015848	44	0.488889	-1.10833	0.0618063	0.19323	0.069277	0.852332	0.170305	0.170887	0.19323	-26.1854	-29.909
Clitellata	Clitellata	120	Gloiobdella elongata	0.667367	-0.781466	-0.968936	3.11326	1.67e-09	0.0418363	0.00985465	0.12068	0.111288	0.0463308	49	-43.8667	-9.5	0.0054745	0.211175	0.139975	0.760008	0.187615	0.302406	0.211903	-36.1314	-41.9726
Clitellata	Clitellata	121	Glossiphonia complanata	0.565305	-1.666	-0.244201	1.25045	9.62e-211	6.79e-21	0.0190279	0.238671	0.0829481	0.000131266	9702	-45.5	2.98333	1.67997e-103	0.125911	0.043081	0.656268	0.105077	0.139082	0.125911	-10091.3	-10556.8
Clitellata	Clitellata	122	Glossiphonia concolor	0.537299	-4.61226	0.634586	9.54719	0.00111079	0.00275656	0.512125	0.299625	0.373846	0.00302157	225	-12.525	-2.65833	5.14228e-13	0.503303	0.130745	0.884697	0.489505	0.495596	0.503303	-206.255	-258.116
Clitellata	Clitellata	123	Glossiphonia elegans	-0.264101	1.79247	3.30146	-12.6065	0.114072	0.317904	0.00225246	0.204512	0.460363	0.0469745	21	-55	7.19167	4.79671e-05	0.780859	0.319396	0.7148	0.956852		0.792597	-11.3961	-30.2363
Clitellata	Clitellata	124	Glossiphonia nebulosa	0.209824	1.18008	1.7624	-13.1345	0.202875	0.461765	0.0592052	0.140503	0.0633131	0.00439119	466	-37.275	5.35833	7.0061e-11	0.141721	0.0822936	0.788537	0.0782347	0.143629	0.141657	-620.598	-661.334
Clitellata	Clitellata	125	Glossiphonia paludosa	0.340127	1.19709	1.01109	-12.7626	0.0882242	0.497077	0.39895	0.224264	0.124753	0.0245297	55	0.525	-0.452778	0.00326371	0.240684	0.13402	0.797824	0.207961	0.20228	0.240684	-62.431	-69.9923
Clitellata	Clitellata	126	Grania atlantica	-688.737	12341.3	6351.18	-113794	0.0816234	0.0814815	0.087352	0.0872232	0.243202	0.106422	24	55	-55	0.0510032	0.276682	0.135536	0.818637	0.965622		0.333135	-9.60734	-10.5523
Clitellata	Clitellata	127	Grania postclitellochaeta	-0.889957	14.693	-1.93528	34.2764	0.279773	0.267824	0.530477	0.489569	0.335716	0.0085256	39	1.725	0.0666667	0.043873	0.401244	0.0688804	0.863736	0.546903		0.401244	-44.782	-48.6552
Clitellata	Clitellata	128	Grania pusilla	0.481898	-8.17071	-5.79055	99.4242	0.406252	0.386832	0.00436933	0.00270651	0.584327	0.1044	42	23.5667	-19.05	4.08444e-06	0.699904	0.21152	0.933349	0.747323	0.743349	0.707549	-60.518	-74.0911
Clitellata	Clitellata	129	Grania variochaeta	-0.578101	9.46422	-4.81383	80.7002	0.301453	0.28445	0.0754954	0.0604801	0.609422	0.0436059	35	13.425	40.7	0.00655978	0.655888	0.0859719	0.895246	0.732092		0.65841	-50.0241	-54.4569
Clitellata	Clitellata	130	Haber vetus	-5.77413	33.4654	55.0306	-301.094	0.00358671	0.0070593	0.00365019	0.00929865	0.705041	0.119114	22	-12.75	14.55	4.16787e-07	0.899043	0.285401	0.848341	0.993495		0.899043	-24.5657	-47.9943
Clitellata	Clitellata	131	Haementeria officinalis	1.01594	-1.45887	-1.43603	4.06308	0.000640433	0.0342144	0.206076	0.16335	0.216884	0.0713054	24	1.29722	-0.525	0.0477165	0.292319	0.1369	0.805913	0.65001		0.292319	-9.39502	-11.7328
Clitellata	Clitellata	132	Haemonais waldvogeli	0.668827	-9.84615	0.586632	28.0293	0.0192112	0.00409989	0.662318	0.0485814	0.28012	0.0244545	118	-55	11.275	2.48999e-06	0.387222	0.12881	0.865842	0.481245	0.47315	0.387222	-58.8761	-77.7982
Clitellata	Clitellata	133	Haemopis grandis	0.175604	0.708373	1.56383	-14.1509	0.619911	0.730713	0.437677	0.29214	0.0614085	0.0298804	37	0.452778	0.133333	0.131619	0.0944096	0.0601314	0.754678	0.376916		0.112521	4.05416	2.74647
Clitellata	Clitellata	134	Haemopis lateromaculata	0.188871	0.0856696	0.280068	-2.9118	0.133565	0.917156	0.611341	0.522652	-0.128945	0.0253831	20	-11.4833	2.18333	0.0801127	0.0485306	0.174837	0.606373	0.197479		0.130719	-11.6918	-15.1107
Clitellata	Clitellata	135	Haemopis marmorata	-0.0786157	1.57209	2.39451	-15.6894	0.545502	0.0215943	0.000739149	0.000512702	0.161412	0.085471	126	-0.308333	0.836111	9.65165e-05	0.182769	0.106316	0.83595	0.317823	0.4276	0.181726	-65.298	-68.4773
Clitellata	Clitellata	136	Haemopis sanguisuga	0.655519	-2.30582	-1.04052	7.28416	1.27e-68	1.38e-07	5.61e-09	0.000204705	0.0400552	0.00611717	2172	0.416667	-0.875	3.65314e-22	0.0748067	0.0408207	0.736835	0.0842502	0.11632	0.0748067	-1521.35	-1600.64
Clitellata	Clitellata	137	Haplotaxis ascaridoides	-5.57239	33.8839	53.7495	-315.411	0.34035	0.380195	0.307019	0.36162	0.445587	0.0231337	22	-50.55	54.5	8.96388e-09	0.911276	0.422295	0.938486	0.99998		0.910736	-20.0298	-60.1485
Clitellata	Clitellata	138	Haplotaxis gordioides	0.40741	-1.08712	0.397619	1.45734	1.21e-15	3.48e-05	0.122387	0.211253	0.121563	0.00281486	490	-0.416667	-14.1	3.29067e-05	0.149479	0.0305595	0.81104	0.175369	0.183638	0.149479	-507.641	-523.431
Clitellata	Clitellata	139	Helobdella modesta	-0.565849	6.26021	5.85808	-46.368	0.0104191	0.0033511	0.00011691	0.00382248	0.623643	0.226221	20	0.719444	0.416667	0.00170901	0.657626	0.254839	0.862789	0.8416		0.657626	-12.0735	-13.8617
Clitellata	Clitellata	140	Helobdella octatestisaca	0.158011	0.423699	0.526862	-0.958686	0.415967	0.386139	0.415871	0.636092	-0.0304415	0.00487228	49	5.35833	2.36667	0.0240456	0.0763061	0.104948	0.713076	0.0680313	0.0489311	0.0763061	-34.5744	-39.9179
Clitellata	Clitellata	141	Helobdella socimulcensis	0.312221	0.1204	0.159446	0.0595059	0.190536	0.835215	0.861659	0.981255	-0.0440445	1.02e-05	58	-0.05	-4.4	0.0354466	0.0387892	0.0784842	0.765675	0.17701	0.180836	0.0563367	-27.8367	-32.6181
Clitellata	Clitellata	142	Helobdella stagnalis	0.517003	-1.40152	0.0129526	-0.0566396	3.65e-233	7.37e-27	0.881196	0.934784	0.0607415	5.74e-07	10958	-46.725	2.09167	4.50251e-84	0.0925546	0.0318049		0.0866732	0.105563	0.092557	-8916.34	-9293.79
Clitellata	Clitellata	143	Helobdella triserialis	0.334364	-0.202386	0.471567	-1.50168	0.0273017	0.570307	0.452172	0.608458	0.055789	0.00456031	56	0.563889	-0.166667	0.0168202	0.150635	0.0942331	0.729567	0.142889	0.142649	0.158057	-35.8009	-41.6465
Clitellata	Clitellata	144	Hemiclepsis marginata	0.436125	-0.820005	1.17269	-12.8352	0.000172336	0.614379	0.0671465	0.149718	0.030138	0.00065228	3088	-32.925	1.29722	2.83777e-24	0.0614687	0.0319525	0.561586	0.0621419	0.099172	0.0617247	-3064.05	-3165.38
Clitellata	Clitellata	145	Henlea nasuta	0.164437	0.563757	1.58369	-4.40978	0.220255	0.629777	0.0367435	0.312627	0.0304994	0.0164899	62	-24.7667	0.758333	0.0026024	0.157102	0.136866	0.789956	0.09151	0.23673	0.157102	-11.3788	-20.0445
Clitellata	Clitellata	146	Henlea perpusilla	0.0481608	1.34857	1.68796	-7.38066	0.680277	0.15966	0.00882682	0.0755058	0.061292	0.0396178	78	-0.602778	-1.075	0.0116121	0.101403	0.0781663	0.78729	0.197449	0.355838	0.113108	-21.3719	-24.7027
Clitellata	Clitellata	147	Henlea ventriculosa	0.148186	0.361645	1.9562	-5.43424	0.106888	0.50224	0.00165118	0.0838521	0.101077	0.0277093	100	0.00555556	2.18333	1.51756e-05	0.23755	0.160046	0.780521	0.252273	0.256213	0.241379	-16.5379	-32.9954
Clitellata	Clitellata	148	Hirudo medicinalis	0.382763	0.111215	-0.465847	1.93082	2.76e-19	0.826563	0.0293156	0.434721	0.0174497	0.000904007	665	-10.65	-3.775	9.92799e-23	0.14995	0.132806	0.841023	0.173872	0.233136	0.149752	-451.889	-547.773
Clitellata	Clitellata	149	Homochaeta naidina	0.234859	-0.0339878	-0.345446	2.7772	0.327003	0.984821	0.846969	0.829756	-0.0432198	0.00088577	56	0.0666667	-0.0833333	0.000268653	0.193083	0.224299	0.747335	0.33915	0.411649	0.193083	-11.1656	-25.4295
Clitellata	Clitellata	150	Hrabeus korotneffi	2.37905	-19.4263	-19.0786	176.803	0.0469352	0.0175371	0.0806101	0.0186014	0.526845	0.102847	30	1.90833	1.81667	0.0025587	0.588425	0.158057	0.844242	0.868139		0.588425	-28.3081	-32.3585
Clitellata	Clitellata	151	Ilyodrilus templetoni	-0.595015	9.44091	6.60231	-66.5841	0.000917966	8.03e-05	5.22e-10	3.11e-06	0.0832383	0.018728	1077	-23.8583	2.18333	3.11983e-16	0.120889	0.056274	0.653892	0.135249	0.188941	0.120889	-1053.04	-1098.18
Clitellata	Clitellata	152	Isochaetides arenarius	1.38537	-12.7309	-8.35129	102.687	0.0777597	0.0200256	0.237086	0.0355852	0.658464	0.0485071	35	-0.758333	0.452778	2.43542e-10	0.89367	0.26296	0.920217	0.890659		0.89367	-48.0324	-70.6394
Clitellata	Clitellata	153	Isochaetides baicalensis	2.15366	-17.1932	-14.0366	135.515	0.371303	0.292092	0.456245	0.292284	0.453978	0.0254272	26	55	53	0.00770144	0.586682	0.142207	0.80747	0.684825		0.585825	-31.2846	-38.4752
Clitellata	Clitellata	154	Isochaetides michaelseni	0.284645	-1.49407	0.0406126	9.22484	0.0208161	0.308477	0.967901	0.4182	0.00191002	0.00295763	223	0.116667	0.719444	0.000506684	0.0528025	0.0531624	0.76347	0.0849302	0.161076	0.0528025	-189.104	-200.769
Clitellata	Clitellata	155	Kaxdrilus sylvicola	0.498859	-1.66177	-0.351631	2.69041	0.0022881	0.00713059	0.141401	0.00887967	0.28665	0.175454	33	1.10833	8.925	1.00474e-07	0.664233	0.517639	0.952753	0.889549		0.664233	-99.0285	-123.821
Clitellata	Clitellata	156	Lamadrilus bazikalovae	-6.90379	40.8648	61.4989	-342.067	0.00395878	0.00803285	0.0203081	0.0439361	0.958722	0.00873773	23	-7.35	6.24167	0.00146371	0.970239	0.0186845	0.92312	0.96435		0.971068	-82.7595	-90.2646
Clitellata	Clitellata	157	Lamprodrilus achaetus	-0.0474862	-3.33779	-0.861681	54.6151	0.933784	0.385289	0.847253	0.0765407	0.758405	0.0205982	40	-7.525	6.24167	0.000531165	0.811771	0.0698584	0.957574	0.928558		0.811311	-70.6541	-80.6248
Clitellata	Clitellata	158	Lamprodrilus isoporus	0.40828	-5.72738	-3.95222	70.4562	0.0360325	0.00211386	0.0180712	0.000228674	0.104901	0.080138	160	-7.35	1.41944	2.18689e-07	0.178171	0.152026	0.813953	0.182919	0.246956	0.181712	-169.149	-182.764
Clitellata	Clitellata	159	Lamprodrilus pygmaeus	-1.13832	6.15323	10.3376	-44.7185	0.135913	0.195606	0.0946774	0.229692	0.22572	0.0322121	37	-3.65	12.525	1.38988e-06	0.604442	0.379373	0.875232	0.842279		0.613753	-33.132	-57.9409
Clitellata	Clitellata	160	Lamprodrilus satyriscus	6.57795	-42.3174	-83.9939	545.161	0.00421839	0.00375771	0.00387586	0.00318873	0.491444	0.299276	21	2.55	2.875	8.34451e-06	0.740611	0.511067	0.884089	0.848553		0.740611	-52.4293	-66.3501
Clitellata	Clitellata	161	Lamprodrilus wagneri	-0.151212	-2.03854	1.71695	30.2877	0.866155	0.724977	0.855525	0.616528	0.613252	0.00253054	40	-0.15	2.55	0.00080038	0.716175	0.097537	0.945789	0.957888		0.716175	-65.7175	-78.076
Clitellata	Clitellata	162	Lavellodrilus parvus	0.55894	-1.10918	-0.580575	1.89753	7.54e-06	0.188107	0.00526961	0.237456	0.491287	0.0328042	24	-55	10.65	0.040572	0.55923	0.0918853	0.889403	1		0.580008	-63.3672	-66.703
Clitellata	Clitellata	163	Limnobdella mexicana	0.21282	1.05184	0.894856	-5.47782	0.48022	0.291244	0.566774	0.342196	0.00130526	0.0430834	23	55	35.075	0.0446078	0.156671	0.177263	0.660525	0.0179027		0.197335	-13.9705	-17.7442
Clitellata	Clitellata	164	Limnodriloides barnardi	2.4995	-39.5843	-25.7856	440.032	0.10251	0.112496	0.120276	0.122276	-0.00690881	0.11399	24	39.525	-5.5	0.00398334	0.255771	0.342407	0.741207	1		0.255771	-16.1108	-23.3399
Clitellata	Clitellata	165	Limnodriloides monothecus	-0.219099	4.82585	0.389325	-8.40954	0.382039	0.180768	0.635435	0.452628	0.0719118	0.0200355	28	4.65	-2.275	0.00374636	0.33495	0.253847	0.663424	0.600171		0.345781	-33.6725	-42.957
Clitellata	Clitellata	166	Limnodriloides victoriensis	-0.379928	10.1442	0.635589	-15.5613	0.632266	0.403208	0.766734	0.583049	-0.0754555	0.0133536	26	-55	-16.725	0.0548423	0.0811421	0.151159	0.842041	0.90183		0.09628	13.5927	9.57442
Clitellata	Clitellata	167	Limnodrilus cervix	-58.2943	999.812	289.436	-4868.16	0.00122705	0.00113458	0.00103228	0.00103401	0.547852	0.3286	22	1.81667	2.09167	4.59278e-05	0.675773	0.438246	0.844112	0.841353		0.675773	-16.6783	-23.1484
Clitellata	Clitellata	168	Limnodrilus claparedeianus	0.434332	-1.29234	0.0690554	3.98943	0.0171919	0.514314	0.942833	0.697293	-0.0076079	0.00172448	90	-55	-15.7583	0.0137757	0.0597436	0.0668057	0.747459	0.00922588	0.0292897	0.0655878	-25.8908	-31.96
Clitellata	Clitellata	169	Limnodrilus claparedianus	-0.0123936	1.53266	2.84256	-11.9704	0.768769	0.000250088	7.13e-29	3.73e-06	0.0765562	0.00595387	3331	-19.875	4.93333	2.19328e-34	0.11145	0.0408166	0.598294	0.107467	0.12648	0.111715	-2436.2	-2564.37
Clitellata	Clitellata	170	Limnodrilus dybowskii	-0.535415	1.30785	4.34248	4.95473	0.439788	0.778338	0.466515	0.902691	0.350849	0.000252341	40	54	50.55	1.09035e-05	0.623272	0.25172	0.899653	0.886848		0.642448	-47.6767	-69.3114
Clitellata	Clitellata	171	Limnodrilus hoffmeisteri	0.245119	0.0347024	1.14965	-2.879	1.93e-57	0.730161	1.78e-40	3.53e-09	0.0427614	0.00470571	7112	-0.2	0.758333	4.03454e-60	0.0735814	0.0355127	0.631457	0.0860753	0.126554	0.0735814	-5128.75	-5354.93
Clitellata	Clitellata	172	Limnodrilus profundicola	-0.0105504	0.378671	2.73043	-8.19738	0.786619	0.227962	2.94e-21	0.00327835	0.225601	0.00920727	733	-5.925	4.15	8.94078e-08	0.246515	0.0300356	0.783594	0.243003	0.264028	0.246515	-525.605	-545.576
Clitellata	Clitellata	173	Limnodrilus udekemianus	0.120876	0.409404	1.74552	-3.53388	1.37e-05	0.0271167	1.28e-24	0.000175691	0.0882552	0.00851835	1515	-8.925	0.719444	3.12064e-26	0.14564	0.0657893	0.758423	0.150881	0.186437	0.14564	-769.561	-867.761
Clitellata	Clitellata	174	Lophochaeta ignota	0.070088	1.07188	1.66191	-8.16069	0.255844	0.0414786	1.84e-06	0.00198197	0.0653243	0.0176112	514	-0.00555556	0.719444	1.03343e-09	0.114773	0.0667712	0.804074	0.172067	0.218732	0.114773	-310.991	-338.877
Clitellata	Clitellata	175	Lumbricillus lineatus	-0.00265093	2.58199	1.32351	-13.2873	0.98883	0.319104	0.17926	0.273811	-0.00708165	0.0167834	74	-4.79167	-0.641667	0.0104752	0.0675895	0.0883859	0.765503	0.17194	0.298342	0.0675895	4.07795	-1.53395
Clitellata	Clitellata	176	Lumbricillus pagenstecheri	0.0675068	1.50535	-1.51235	16.1466	0.788535	0.641182	0.244479	0.321063	0.430235	0.0314452	20	55	-42.2667	0.0142262	0.587774	0.164109	0.772858	0.837901		0.587774	-15.6045	-22.0775
Clitellata	Clitellata	177	Lumbriculus variegatus	0.336261	-0.313315	0.632004	-1.97314	2.69e-117	0.000216075	9.67e-15	5.1e-06	0.0508183	0.00300614	6579	-0.0666667	0.488889	1.6025e-93	0.106851	0.0590137	0.670351	0.123284	0.154244	0.106851	-5509.84	-5872.63
Clitellata	Clitellata	178	Lumbricus complanatus	1.00111	-4.61415	-4.70884	32.5515	4.4e-06	0.00450331	0.0068756	0.0171515	0.264615	0.0795247	57	-50.55	24.15	1.74704e-05	0.423296	0.229705	0.789318	0.390215	0.400686	0.433683	-69.0069	-82.0479
Clitellata	Clitellata	179	Lumbricus friendi	0.861339	-2.27548	-1.73832	7.13263	0.0207584	0.142244	0.363671	0.403061	0.209755	0.01969	30	-27.9	55	0.184622	0.241945	0.0485501	0.721938	0.225383		0.241914	-23.451	-24.6918
Clitellata	Clitellata	180	Lumbricus rubellus	0.526971	-0.479226	-0.526898	1.13111	4.47e-110	0.00937268	6.7e-07	0.156522	0.0441417	0.00108812	1766	-14.55	3.30833	1.17188e-05	0.0534302	0.0103609	0.806308	0.0650512	0.0960544	0.0534302	-1411.68	-1428.23
Clitellata	Clitellata	181	Lumbricus terrestris	0.539654	-0.520443	-0.357	0.723679	1.69e-99	0.00479732	0.00362155	0.391812	0.0223867	0.000372581	1926	2.55	0.0277778	2.88278e-09	0.0397969	0.0177557	0.791606	0.0499527	0.0655947	0.0397969	-1069.83	-1104.27
Clitellata	Clitellata	182	Lycodrilides schizochaetus	-0.97764	3.38984	14.0534	-46.6919	0.381088	0.637329	0.207943	0.510554	0.472616	0.00473298	50	-18.7917	46.3167	0.00221115	0.5666	0.0929631	0.861933	0.596355	0.703684	0.570255	-49.1236	-58.8763
Clitellata	Clitellata	183	Macrobdella decora	0.31564	0.901563	0.940556	-14.053	0.107263	0.453377	0.326596	0.0528498	0.0655217	0.0344889	105	-4.93333	-1.175	0.00292555	0.111798	0.0794306	0.829778	0.262056	0.355651	0.111349	-18.9172	-24.2197
Clitellata	Clitellata	184	Marionina argentea	0.0984187	0.261254	1.55056	-2.6793	0.357998	0.650645	0.0129435	0.34748	0.0795398	0.00882791	94	-0.416667	9.11667	0.00121165	0.17306	0.099331	0.827174	0.226084	0.28448	0.17306	-37.0745	-47.1217
Clitellata	Clitellata	185	Marionina atrata	-0.0636413	2.60596	2.01271	-12.4205	0.684978	0.0538064	0.0113488	0.0457047	0.107302	0.100848	39	-55	-0.836111	0.000245051	0.321203	0.297862	0.750121	0.378268		0.338203	-37.3591	-48.0205
Clitellata	Clitellata	186	Marionina clavata	0.817783	-0.938825	-1.74595	2.94522	0.00632648	0.556337	0.281264	0.677458	0.104404	0.00663916	25	-18.0167	17.5	0.000295366	0.522801	0.372736	0.79788	0.658263		0.53695	-11.2799	-26.9968
Clitellata	Clitellata	187	Marionina communis	0.30519	-1.65789	1.36908	2.01087	0.293919	0.473108	0.416126	0.814625	-0.0174666	0.00274276	22	2	-19.05	0.0025793	0.392105	0.353804	0.740248	0.41017		0.392105	-2.10501	-13.3921
Clitellata	Clitellata	188	Marvinmeyeria lucida	-0.126604	1.64159	2.99366	-14.9542	0.649218	0.357711	0.114972	0.261449	0.0491374	0.0678179	20	1.175	4.275	0.023008	0.260684	0.245962	0.708451	0.399927		0.277646	0.529099	-4.42827
Clitellata	Clitellata	189	Megascolides australis	0.187181	-0.782395	1.64126	-7.0607	0.667548	0.849875	0.3484	0.664761	0.168935	0.000482581	325	-2.98333	29.2	0.00033297	0.201191	0.0324398	0.977572	0.295601	0.524789	0.203449	-664.943	-677.773
Clitellata	Clitellata	190	Mesenchytraeus armatus	0.108809	-0.239245	1.43894	-0.93159	0.314908	0.699411	0.0186965	0.676017	0.0685852	0.00202341	82	1.66389	-3.525	0.0239061	0.125951	0.0572642	0.799145	0.105774	0.30048	0.139204	-55.053	-60.2004
Clitellata	Clitellata	191	Mesenchytraeus bungei	-3.81957	21.1696	46.36	-252.176	0.319676	0.393725	0.232123	0.31106	0.625244	0.019388	22	-0.2	3.30833	3.29277e-05	0.851236	0.213096	0.896136	0.88902		0.850988	-34.3292	-54.6239
Clitellata	Clitellata	192	Mesenchytraeus pelicensis	0.777719	-2.46347	-1.12666	6.03665	0.0249214	0.386193	0.407784	0.550502	0.0994368	0.0176302	20	-0.875	1.175	0.00451276	0.451785	0.314345	0.757264	0.814857		0.451785	-7.71103	-17.5967
Clitellata	Clitellata	193	Microscolex dubius	0.1871	1.4176	1.93437	-11.8223	0.245435	0.279818	0.0310706	0.107821	0.0636672	0.0483141	53	-0.05	-0.00555556	7.06552e-06	0.348378	0.316599	0.772658	0.444729	0.555221	0.348378	16.903	-2.15645
Clitellata	Clitellata	194	Microscolex phosphoreus	0.314215	-2.26009	0.523253	16.8657	0.0320727	0.0508543	0.558852	0.0212762	0.347966	0.0829507	46	2.98333	0.452778	4.28936e-05	0.504917	0.229438	0.83046	0.597511	0.588761	0.504917	-36.2098	-48.8697
Clitellata	Clitellata	195	Monopylephorus cuticulatus	0.341762	-1.65637	-0.428261	3.16032	0.482334	0.805359	0.681825	0.824542	-0.125437	0.00285273	21	26.3083	-35.7917	0.240492	-0.0384273	0.0768109	0.489726	0.0720125		0	-2.3032	-3.97693
Clitellata	Clitellata	196	Monopylephorus irroratus	5.74899	-92.7494	-47.8171	824.913	0.142506	0.162973	0.0590347	0.0543447	0.408989	0.0742673	33	-55	-2.45833	2.63668e-05	0.637662	0.281503	0.891801	0.998687		0.637662	-27.2926	-42.7338
Clitellata	Clitellata	197	Monopylephorus rubroniveus	-0.443465	16.1879	1.19119	-30.4564	0.523215	0.150063	0.405049	0.168643	0.12375	0.0455617	39	-55	-0.116667	0.0040864	0.270998	0.181185	0.790721	0.17129		0.290368	18.4077	11.3489
Clitellata	Clitellata	198	Mooreobdella fervida	-0.167042	2.58083	3.03492	-17.6672	0.659142	0.343187	0.168462	0.406094	0.0181775	0.032218	23	2.76667	5.925	0.000522394	0.467599	0.420355	0.762777	0.688022		0.467599	-7.36046	-21.2778
Clitellata	Clitellata	199	Mooreobdella microstoma	0.328321	-0.101544	0.608956	0.712445	0.585293	0.977176	0.8317	0.975749	-0.17719	5.91e-05	20	-7.35	11.4833	0.110273	0.0011876	0.150272	0.731044	0.544814		0.0011876	-2.23476	-5.50857
Clitellata	Clitellata	200	Myzobdella lugubris	0.301552	-0.103311	0.918862	-10.0537	0.0288453	0.910276	0.165014	0.153875	0.0793951	0.0452333	44	-0.166667	0.563889	0.0017388	0.243791	0.19816	0.791716	0.165018	0.22588	0.229111	7.69085	-0.919969
Clitellata	Clitellata	201	Nais albida	0.7243	-3.0845	-1.05883	7.19544	0.000296933	0.117746	0.224743	0.384246	0.2805	0.0129505	44	-55	-13.65	0.00318069	0.411535	0.134844	0.774509	0.403807	0.44683	0.404326	-89.2311	-98.0112
Clitellata	Clitellata	202	Nais alpina	-0.0427685	0.987324	2.00247	-7.84026	0.574331	0.056372	8.12e-07	0.00125652	0.267225	0.0784236	104	-0.133333	0.525	4.94594e-07	0.368991	0.177225	0.84479	0.430178	0.487642	0.368991	-98.1824	-113.311
Clitellata	Clitellata	203	Nais baicalensis	-2.703	15.1769	32.9061	-174.175	0.0723709	0.107175	0.0527544	0.0957892	0.298765	0.0780696	28	-1.41944	2.18333	0.000402235	0.536584	0.289464	0.781741	0.638719		0.536584	-12.5434	-24.1369
Clitellata	Clitellata	204	Nais barbata	0.133932	-0.089175	1.66299	-2.30269	2.56e-05	0.604429	7.91e-15	0.083871	0.114824	0.0025958	1022	-35.4333	4.65	4.78264e-09	0.141629	0.0293215	0.773028	0.140818	0.139761	0.141629	-546.526	-577.925
Clitellata	Clitellata	205	Nais behningi	0.270343	-2.65924	1.28847	4.71867	0.276536	0.456213	0.431002	0.83587	0.0415593	0.000189171	219	39.15	-50.55	0.0341691	0.0612088	0.0195682	0.760594	0.0798906	0.0922422	0.0612088	-86.9006	-91.3953
Clitellata	Clitellata	206	Nais bekmani	-0.775929	2.32752	10.7391	-28.9013	0.206416	0.520345	0.199073	0.566806	0.475829	0.00449149	40	-7.525	9.11667	0.000419449	0.627322	0.144331	0.847454	0.65152		0.64226	-45.0323	-58.6623
Clitellata	Clitellata	207	Nais bretscheri	0.277391	0.0084816	0.685428	-1.81104	1.02e-09	0.972793	0.00844478	0.172533	0.0259603	0.00394396	462	-2.76667	2.09167	6.05453e-05	0.0557793	0.0335689	0.761041	0.0669802	0.100021	0.0588476	-357.035	-371.379
Clitellata	Clitellata	208	Nais christinae	0.325855	-0.815927	1.17715	-2.82791	0.0532328	0.578221	0.160519	0.694813	0.277152	0.00275533	42	-1.41944	-29.85	0.00231471	0.433269	0.147449	0.804043	0.392828	0.336898	0.433269	-52.2676	-62.4743
Clitellata	Clitellata	209	Nais communis	0.255005	-0.0783713	0.727995	-1.76161	2.81e-30	0.511853	5.42e-09	0.00190994	0.0485423	0.00675158	1364	-6.71667	1.35833	3.48918e-17	0.0905658	0.0486826	0.777001	0.0909102	0.131097	0.0901777	-812.381	-873.995
Clitellata	Clitellata	210	Nais elinguis	0.386785	-0.342194	-0.0256619	0.543851	2.44e-49	0.0441671	0.855705	0.490014	0.00427607	0.0002514	1889	-0.0388889	1.35833	6.87608e-15	0.0355595	0.0314851	0.699761	0.0567747	0.0858642	0.0355595	-1009.7	-1066.05
Clitellata	Clitellata	211	Nais pardalis	0.255143	-0.0472805	1.01331	-2.88736	6.63e-15	0.795124	3.58e-07	0.0228349	0.0803378	0.0047748	1002	-5.78333	0.875	6.02001e-13	0.122366	0.0466765	0.685685	0.127785	0.144609	0.122366	-736.391	-783.102
Clitellata	Clitellata	212	Nais pseudobtusa	0.218202	-0.46262	0.500702	2.38144	2.41e-06	0.0563691	0.130915	0.164914	0.0304336	0.00371356	506	0.416667	-0.344444	0.0160265	0.0378895	0.0111251	0.777386	0.0440172	0.0454362	0.0397068	-285.676	-289.479
Clitellata	Clitellata	213	Nais simplex	0.192738	-0.0345669	0.823577	-1.61028	6.15e-05	0.913131	0.00625338	0.425874	0.0366665	0.00138762	442	-10.65	1.14167	1.72813e-10	0.121073	0.0852198	0.763403	0.134385	0.184713	0.122486	-171.525	-211.888
Clitellata	Clitellata	214	Nais variabilis	0.236593	-0.24895	0.877409	-1.26899	3.81e-16	0.105538	2.28e-07	0.100553	0.0583956	0.00202631	1256	-7.875	0.836111	4.99614e-16	0.104695	0.0482146	0.754386	0.116775	0.153958	0.104695	-708.556	-771.769
Clitellata	Clitellata	215	Narapa bonettoi	-0.00833809	4.46006	0.973653	-14.3828	0.992282	0.725503	0.743566	0.734329	-0.0862143	0.00353438	37	-3.9	5.35833	0.0018116	0.191869	0.258445	0.792848	0.526128		0.191869	-28.1122	-39.0177
Clitellata	Clitellata	216	Neonais elegans	-7.25591	43.5705	75.1764	-435.002	0.0611195	0.0798542	0.0954066	0.13252	0.756777	0.0321613	20	55	-39.525	0.000532365	0.869978	0.127488	0.876597	0.978422		0.869978	-26.7972	-39.2876
Clitellata	Clitellata	217	Nephelopsis obscura	0.211247	0.0448933	0.569969	-3.73164	0.0238213	0.925106	0.28698	0.258318	0.042209	0.00833436	149	-55	29.525	0.000500808	0.111398	0.0761204	0.794388	0.0809657	0.0657997	0.117076	-58.8293	-69.9173
Clitellata	Clitellata	218	Notostomum cyclostomum	0.396397	-3.31508	-0.921688	10.7728	0.653889	0.815261	0.739623	0.808137	-0.0798198	0.00328445	21	0.0277778	-0.05	0.649322	-0.0701959	0.0114648	0.532318	0.0923936		0	-5.54527	-7.47025
Clitellata	Clitellata	219	Ocnerodrilus occidentalis	0.525272	-1.44246	-0.198983	5.12937	0.00101689	0.244623	0.689823	0.2541	-0.0371106	0.0722509	21	2.65833	5.925	0.0820811	0.0655937	0.15955	0.792582	0.189941		0.105459	-4.31405	-6.49158
Clitellata	Clitellata	220	Octolasion lacteum	0.701235	-1.70001	-1.09453	4.8111	5.61e-21	5.37e-05	0.00100091	0.00469995	0.165602	0.0326117	210	-1.48056	-0.797222	1.87311e-05	0.206479	0.0729022	0.833875	0.212236	0.260489	0.212752	-143.885	-154.418
Clitellata	Clitellata	221	Octolasium lacteum	0.101294	-0.372381	2.61113	-5.64284	0.395806	0.560978	0.000194953	0.0312071	0.291699	0.053827	65	-0.0833333	0.641667	9.13305e-05	0.40616	0.162922	0.910395	0.554828	0.672822	0.40616	-47.4641	-58.1777
Clitellata	Clitellata	222	Ophidonais serpentina	0.036609	1.18361	2.72	-13.5481	0.303057	7.21e-05	5.53e-35	2.32e-11	0.0915873	0.0117098	3490	-17.5	2.275	6.44427e-52	0.138587	0.0586686	0.603956	0.113792	0.13803	0.138587	-3086.88	-3272.26
Clitellata	Clitellata	223	Paranais birtsteini	0.323462	0.510708	1.52554	-15.8036	0.206501	0.809682	0.433172	0.290991	0.100801	0.0373725	29	-2.65833	0.272222	0.0168778	0.25445	0.17456	0.751298	0.247386		0.267952	-20.2215	-25.6418
Clitellata	Clitellata	224	Paranais frici	0.182714	-0.723883	1.01358	5.34957	0.133119	0.529856	0.23803	0.579491	0.0603148	0.00223098	131	-0.2	-0.1	0.083422	0.0800849	0.0215448	0.641175	0.0652163	0.115653	0.0805592	-55.5805	-58.3259
Clitellata	Clitellata	225	Paranais litoralis	0.14905	2.69817	0.412343	-9.2657	0.283973	0.174365	0.587517	0.372892	0.00244656	0.00223685	356	-8.925	0.236111	0.000152056	0.0401764	0.0396478	0.738641	0.0744405	0.0852048	0.0390399	-22.3673	-35.9905
Clitellata	Clitellata	226	Paranais simplex	2.01604	-33.2464	-5.60245	127.345	0.42203	0.422019	0.841794	0.78827	0.216302	0.00291679	21	55	29.2	0.0180448	0.438877	0.192106	0.757292	0.586143		0.428526	0.837265	-6.1442
Clitellata	Clitellata	227	Paraplutellus insularis	0	0	0	0							44
Clitellata	Clitellata	228	Peloscolex benedeni	-0.400212	11.1908	3.72159	-65.2728	0.822013	0.675422	0.674601	0.60829	-0.0789935	0.01471	21	-15.0333	-7.19167	0.0761097	0.0938518	0.161628	0.761165	0.359522		0.123808	13.966	10.3115
Clitellata	Clitellata	229	Peloscolex ferox	0.0179617	0.13554	1.89297	-3.33544	0.708913	0.620765	5.13e-08	0.0439669	0.0702916	0.00662487	573	0.05	1.23611	0.000425805	0.0838593	0.0201214	0.809981	0.0873858	0.106821	0.0842932	-279.323	-287.564
Clitellata	Clitellata	230	Perichaeta canaliculata	-0.0112895	0.889007	0.855248	-3.55448	0.97843	0.651576	0.305702	0.405777	0.0600784	0.0223477	31	-6.24167	0.0833333	1.37611e-05	0.526804	0.442401	0.792446	0.545809		0.526804	-26.0725	-47.3467
Clitellata	Clitellata	231	Perichaeta peguana	0.468537	-2.31452	-0.194812	3.19216	0.0995385	0.505311	0.809111	0.764389	0.0683033	0.0041083	22	-16.2417	-0.641667	0.0392954	0.265176	0.172856	0.689115	0.256478		0.29751	-26.3063	-31.501
Clitellata	Clitellata	232	Periscolex brachycystis	1.77813	-13.4805	-2.53565	22.3579	8.94e-06	5.85e-05	7.55e-05	7.6e-05	0.585646	0.554938	21	0.941667	-1.60278	2.14918e-11	0.92817	0.846083	0.833717	1		0.92817	-61.8446	-89.3255
Clitellata	Clitellata	233	Phoenicodrilus taste	0.0818048	1.38366	0.431301	-3.16364	0.264965	0.000279323	0.0199314	0.00181936	0.250587	0.199855	43	-12.525	-54.5	2.11401e-05	0.396753	0.335581	0.856235	0.602164	0.808353	0.41328	-62.3413	-69.1692
Clitellata	Clitellata	234	Phreodrilus branchiatus	-0.188058	1.62514	1.59528	-8.22396	0.0942363	0.0534597	0.000170057	0.00221583	0.649096	0.212297	22	-43.05	3.2	8.35496e-07	0.849723	0.384262	0.793048	0.87058		0.852775	-54.5411	-73.1262
Clitellata	Clitellata	235	Piguetiella blanci	0.00416393	0.239553	2.00957	-5.74142	0.98163	0.8978	0.108349	0.634281	0.0322522	0.00150646	147	-4.15	50.55	0.0323589	0.0613675	0.0300235	0.746222	0.0539985	0.148524	0.056043	-92.6073	-97.0934
Clitellata	Clitellata	236	Piguetiella denticulata	0.293204	0.054026	0.0145491	-0.0481964	0.342901	0.982877	0.984356	0.993441	-0.149632	3.46e-06	24	-10.2667	-2.36667	0.00104728	0.336751	0.422946	0.835036	0.472892		0.32487	-15.7406	-28.8864
Clitellata	Clitellata	237	Piguetiella michiganensis	1.21971	-11.5557	-2.8329	41.5127	0.52265	0.652105	0.805117	0.785116	0.0137559	0.00359732	22	-55	16.725	0.250017	0.0816463	0.0617891	0.616536	0.599432		0.103063	-7.0388	-8.46762
Clitellata	Clitellata	238	Piscicola geometra	0.240961	1.7395	1.87142	-19.9812	2.16e-11	0.000300006	4.24e-22	4.78e-16	0.0411266	0.0062796	10095	0.2	1.29722	1.21225e-24	0.0448377	0.0099896		0.0544558	0.0626611	0.0447779	-11981.8	-12019.8
Clitellata	Clitellata	239	Piscicola haranti	16.6509	-322.996	-84.8539	1709.88	0.489226	0.447034	0.525329	0.467773	0.00753599	0.0115797	47	0.0666667	-0.525	0.209357	0.0317215	0.0341879	0.567609	0.0355663	0.0889191	0	-32.6644	-33.7804
Clitellata	Clitellata	240	Piscicola pojmanskae	25.3911	-473.052	-138.452	2630.78	0.338729	0.316587	0.362521	0.33097	0.0652514	0.00522705	171	-32.925	55	0.000189066	0.135413	0.0741506	0.739408	0.16286	0.339963	0.135413	-146.319	-159.287
Clitellata	Clitellata	241	Placobdella costata	0.41757	-0.849207	0.262493	1.83267	0.146802	0.652215	0.880952	0.890069	0.174276	0.000736511	23	0.05	-0.2	0.100527	0.285487	0.0967823	0.797651	0.0732885		0.303754	-27.6934	-30.878
Clitellata	Clitellata	242	Placobdella kwetlumye	0.312413	-1.4483	-1.39719	16.2325	0.000684201	0.0207657	0.00152362	0.00183555	0.330497	0.335734	26	0.875	1.54167	7.78442e-05	0.490883	0.476874	0.712466	0.373148		0.490883	-35.1664	-41.0983
Clitellata	Clitellata	243	Placobdella montifera	-0.548496	6.24373	6.66436	-53.9051	0.147895	0.00729944	0.00105076	0.000562545	0.408293	0.364127	27	29.2	-38.775	2.73829e-07	0.689127	0.612558	0.831162	0.824617		0.689127	-15.4853	-32.8611
Clitellata	Clitellata	244	Placobdella ornata	0.452491	-0.0664018	0.896218	-14.961	0.019792	0.956251	0.385557	0.0768608	0.192261	0.0342281	77	-50.125	-55	0.0108412	0.228849	0.0693722	0.842109	0.418711	0.503523	0.225946	-47.3233	-50.8713
Clitellata	Clitellata	245	Placobdella papillifera	0.148476	-0.171809	1.20095	-3.98627	0.376293	0.826755	0.093926	0.259213	0.512889	0.0299499	23	-1.10833	0.0388889	6.66386e-06	0.82519	0.299664	0.923295	0.896586		0.829684	-34.0649	-57.5971
Clitellata	Clitellata	246	Placobdella parasitica	0.293986	1.92717	1.87914	-25.3338	0.306246	0.522726	0.122707	0.0609223	0.291226	0.0312428	83	-16.725	-1.90833	5.10478e-05	0.398592	0.134681	0.826665	0.479507	0.473369	0.400439	-80.3989	-94.0023
Clitellata	Clitellata	247	Pontodrilus litoralis	0.574754	-2.61529	-0.63653	6.18393	0.0219966	0.462778	0.2739	0.463375	-0.001877	0.00624947	88	1.175	0.0833333	0.0393981	0.0416139	0.0482407	0.6775	0.038585	0.0427691	0.0416139	16.9985	13.3287
Clitellata	Clitellata	248	Pontoscolex corethrurus	0.441472	-0.750432	-0.393054	1.91098	3.38e-10	0.060576	0.00463741	0.0355683	0.0304363	0.0210726	207	3.775	12.975	0.000450705	0.0674937	0.0575902	0.811783	0.221725	0.336217	0.0720447	-209.991	-218.028
Clitellata	Clitellata	249	Potamothrix bavaricus	0.187241	-0.515081	1.71408	-0.89204	0.0495737	0.534169	0.00144038	0.839136	0.122412	0.000112145	324	0.0666667	1.175	0.0156082	0.138214	0.015767	0.748641	0.13883	0.147129	0.140632	-165.451	-171.096
Clitellata	Clitellata	250	Potamothrix bedoti	0.215899	-0.268336	1.14424	-2.32458	0.0562223	0.634943	0.138795	0.600674	0.0650395	0.00228009	114	-18.0167	1.29722	6.58812e-06	0.22136	0.154451	0.813557	0.365427	0.395295	0.224855	-85.1437	-106.001
Clitellata	Clitellata	251	Potamothrix caspicus	-6.01736	117.185	60.8634	-1140.02	0.0160369	0.0147619	0.0195953	0.020904	0.258978	0.240068	21	1.54167	0.797222	0.0101957	0.313572	0.286474	0.714261	0.425787		0.313572	-7.05109	-8.59876
Clitellata	Clitellata	252	Potamothrix hammoniensis	-0.0279747	1.09937	2.89838	-11.285	0.378838	0.000688419	1.93e-50	3.64e-09	0.141601	0.0102394	2937	0.15	1.00833	4.6533e-27	0.165053	0.0336677	0.718087	0.195247	0.210556	0.165053	-2233.85	-2315.05
Clitellata	Clitellata	253	Potamothrix heuscheri	0.285307	-0.430226	1.22858	-1.8538	0.000120719	0.44735	0.00316378	0.427799	0.0740564	0.00205604	285	0.758333	-1.725	0.0154618	0.0911746	0.0189935	0.665178	0.0921046	0.134019	0.0940934	-213.264	-218.413
Clitellata	Clitellata	254	Potamothrix moldaviensis	-0.0573901	1.8213	3.42227	-19.0867	0.489904	0.104297	1.2e-11	0.00482985	0.142355	0.00738355	928	-0.116667	0.797222	3.10599e-08	0.163177	0.0281387	0.697822	0.16593	0.168528	0.163177	-557.514	-579.839
Clitellata	Clitellata	255	Potamothrix vejdovskyi	-0.0683315	6.25925	2.79263	-44.0153	0.868637	0.329275	0.236762	0.217955	0.00366958	0.0156373	99	-2.09167	29.2	0.00910628	0.0578488	0.068158	0.710978	0.0752212	0.157875	0.0670501	-67.2833	-72.818
Clitellata	Clitellata	256	Pristina aequiseta	0.159651	1.1372	0.500968	-2.94471	0.000414545	0.00120695	0.0152243	0.0312659	0.0480277	0.0182344	246	0.308333	1.48056	0.0032387	0.0637799	0.0337937	0.76947	0.102026	0.155098	0.0637799	-104.52	-108.426
Clitellata	Clitellata	257	Pristina americana	-0.0066406	2.26081	0.866858	-6.34024	0.991766	0.661643	0.679416	0.695118	-0.12402	0.00772671	24	-15.0333	26.925	7.87343e-06	0.592085	0.630427	0.778847	0.834378		0.592085	-17.3398	-41.4659
Clitellata	Clitellata	258	Pristina amphibiotica	0.0480927	-1.34479	1.854	10.1856	0.926033	0.683389	0.635006	0.74028	0.213452	0.00404513	23	0.875	4.275	0.0124668	0.435186	0.195543	0.830238	0.745813		0.435186	-17.5358	-24.9687
Clitellata	Clitellata	259	Pristina bilobata	0.283886	-0.482067	-0.52392	7.05144	0.0778599	0.6287	0.65221	0.320438	0.0133054	0.0107064	93	-0.0666667	0.2	6.46776e-05	0.166871	0.159265	0.783094	0.217049	0.199694	0.166871	-64.2785	-79.8311
Clitellata	Clitellata	260	Pristina foreli	0.00674452	1.01106	0.924377	3.823	0.946037	0.29995	0.18079	0.591178	0.228061	0.00207484	109	-46.725	1.54167	0.0146466	0.268827	0.0417091	0.825381	0.317065	0.349041	0.268827	-72.7832	-78.6288
Clitellata	Clitellata	261	Pristina jenkinae	0.411496	-0.442338	0.0113146	-0.348565	0.000130418	0.417718	0.97931	0.899501	0.0243038	0.000384672	42	-55	-0.758333	0.0105466	0.180068	0.144751	0.717832	0.0609683	0.0495646	0.180173	-35.5472	-42.8426
Clitellata	Clitellata	262	Pristina leidyi	0.136445	0.158591	0.650251	-2.00704	0.276203	0.889058	0.160543	0.693025	0.142157	0.00572572	25	2.275	4.15	0.0236568	0.326503	0.167029	0.708387	0.294801		0.326503	-13.5228	-19.2468
Clitellata	Clitellata	263	Pristina longiseta	0.145427	0.766866	1.4701	-7.94227	0.0152388	0.119157	0.000329213	0.0212693	0.0535853	0.0186753	273	0.758333	2.98333	0.000228752	0.0823053	0.0470786	0.769934	0.146316	0.186156	0.0856872	-145.591	-153.997
Clitellata	Clitellata	264	Pristina menoni	0.485689	-1.81264	-0.161912	6.37889	2.74e-05	0.0512166	0.772836	0.18582	0.104358	0.028737	57	-0.525	0.836111	0.0856206	0.124669	0.0479595	0.768213	0.12053	0.174991	0.124669	-48.9139	-50.1865
Clitellata	Clitellata	265	Pristina osborni	0.511878	0.773147	-0.365391	-3.57722	0.0726108	0.594848	0.800887	0.664191	0.0371229	0.00560951	34	-55	1.14167	0.117178	0.108302	0.0703179	0.757251	0.056282		0.137021	3.27584	0.678095
Clitellata	Clitellata	266	Pristina proboscidea	0.334077	-0.0930058	-0.0785661	0.728119	0.0208168	0.933616	0.812816	0.76532	-0.113404	0.00390725	27	-55	5.075	0.0673355	0.0366016	0.136605	0.752834	0.633529		0.0461433	4.10862	0.41801
Clitellata	Clitellata	267	Pristina rosea	0.275914	-0.0985152	0.311366	-0.200396	2.31e-10	0.674295	0.181974	0.867703	0.0214589	0.000147988	185	-0.133333	0.1	0.00469318	0.0637066	0.0417069	0.801302	0.115602	0.191273	0.0637066	-146.413	-154.319
Clitellata	Clitellata	268	Pristina synclites	0.992053	-1.41864	-2.34961	4.68833	0.0125247	0.192979	0.145819	0.209934	0.031582	0.0646122	26	-55	32.925	0.0356533	0.151392	0.170045	0.72395	-0.0770993		0.163755	-5.12889	-8.43227
Clitellata	Clitellata	269	Pristinella jenkinae	0.51549	-1.50788	-1.50284	10.2046	0.00397663	0.0766572	0.157279	0.0644109	0.0301131	0.0497234	70	-8.925	55	1.73347e-06	0.279231	0.28801	0.79185	0.474142	0.510634	0.274928	-89.0255	-109.732
Clitellata	Clitellata	270	Propappus arhynchotus	0.280636	-0.30076	-0.345787	-0.920118	0.549384	0.93108	0.893803	0.958706	-0.0666527	0.000127484	24	-2.36667	-4.65	6.97549e-05	0.525188	0.514772	0.845347	0.621742		0.538979	-15.4741	-33.8933
Clitellata	Clitellata	271	Propappus glandulosus	2.20765	-17.751	-17.5247	158.955	0.250602	0.157441	0.288919	0.140545	0.551943	0.0385493	28	-4.79167	1.54167	0.00618729	0.642681	0.119206	0.822108	0.749748		0.642681	-23.456	-29.7861
Clitellata	Clitellata	272	Propappus volki	0.225922	-1.10544	1.24161	1.7206	0.00510465	0.103356	0.0569037	0.775802	0.0839564	0.000184612	404	0.525	-0.308333	0.0036849	0.102908	0.0189952	0.801809	0.133221	0.18461	0.103417	-203.885	-211.397
Clitellata	Clitellata	273	Protozapotecia australis	1.18326	-2.0765	-3.16245	7.17611	0.0111047	0.105874	0.0603206	0.128971	0.100889	0.102956	23	-2	-19.05	3.12727e-05	0.6002	0.534179	0.927938	0.926903		0.590072	-38.9266	-57.4961
Clitellata	Clitellata	274	Psammoryctides albicola	-0.250769	1.79469	4.55916	-16.6837	0.000106031	0.00472077	1.6e-24	0.000115287	0.240284	0.0185766	617	0.236111	1.00833	3.93934e-10	0.269804	0.0479527	0.811853	0.295602	0.300568	0.269804	-361.806	-385.941
Clitellata	Clitellata	275	Psammoryctides deserticola	-1.58084	32.1685	16.2293	-291.217	0.0140286	0.00929537	0.00756221	0.0117907	0.137701	0.106824	56	-6.875	-0.380556	7.37714e-07	0.393966	0.349111	0.787851	0.398298	0.364809	0.392331	-21.8905	-41.5526
Clitellata	Clitellata	276	Psammoryctides moravicus	-0.038258	0.206784	3.33469	-6.49349	0.824566	0.901312	0.00161421	0.516091	0.196292	0.00284158	121	-16.4833	2.275	0.084003	0.213787	0.0198991	0.758107	0.219673	0.254773	0.207454	-95.1597	-97.8147
Clitellata	Clitellata	277	Pseudorhynchelmis parva	1.82648	-15.2127	-14.1181	138.633	0.000109611	2.26e-05	0.00040953	1.81e-05	0.7701	0.397878	21	-5.925	7.7	2.12015e-06	0.820391	0.440626	0.849231	0.889059		0.820391	-41.7014	-46.5601
Clitellata	Clitellata	278	Quistadrilus multisetosus	-1.49793	19.2342	14.9994	-175.405	5.28e-06	4.4e-07	6.65e-12	4.85e-09	0.0871895	0.0401111	798	-9.88333	-2.275	1.59223e-11	0.0999456	0.0528192	0.584308	0.146924	0.197978	0.100665	-742.032	-753.26
Clitellata	Clitellata	279	Rhizodrilus pacificus	-0.659802	9.12776	1.18139	-14.3803	0.107043	0.0837036	0.128508	0.146973	0.0632461	0.0927236	24	-0.563889	0.758333	0.0302309	0.179755	0.194036	0.668247	0.71052		0.179755	-19.3051	-22.4226
Clitellata	Clitellata	280	Rhyacodriloides abyssalis	-8.16309	48.7072	102.239	-606.125	5.07e-08	1.98e-07	9.3e-09	4.09e-08	0.945117	0.159581	25	32.5833	-14.55	1.60566e-10	0.967457	0.179129	0.936773	0.96615		0.967457	-79.5458	-92.6011
Clitellata	Clitellata	281	Rhyacodrilus coccineus	0.245404	-0.373024	1.06654	-3.17263	5.41e-18	0.0130595	8.08e-11	0.000129586	0.128237	0.0156264	826	-0.0833333	0.602778	3.6964e-29	0.238404	0.125393	0.82791	0.248229	0.280051	0.238404	-731.483	-835.962
Clitellata	Clitellata	282	Rhyacodrilus falciformis	0.529996	-2.34019	-0.17202	8.29023	0.0979601	0.509662	0.900868	0.536782	-0.0512645	0.00996285	42	-0.05	0.236111	0.109363	0.00814563	0.0650259	0.693471	0.012292	-0.0380367	0	-15.8875	-18.2565
Clitellata	Clitellata	283	Rhyacodrilus isossimovi	27.0113	-183.205	-210.354	1442.88	0.0423659	0.0389038	0.0546757	0.0479385	0.627652	0.0599167	28	-55	2.45833	3.18686e-08	0.879971	0.2842	0.903802	0.999996		0.879971	-47.2733	-77.9465
Clitellata	Clitellata	284	Rhyacodrilus multispinus	-8.68098	52.4861	104.731	-624.694	0.000662381	0.00104654	0.000305116	0.000513331	0.665406	0.26515	23	12.1083	-6.4	7.7081e-05	0.723811	0.315591	0.823437	0.964657		0.723811	-48.2748	-52.5522
Clitellata	Clitellata	285	Rhyacodrilus sinicus	0.114052	-0.591077	0.609653	4.2471	0.659113	0.875205	0.807301	0.922822	0.0229693	0.000334181	29	-14.1	-1.60278	0.129275	0.110189	0.0782086	0.803507	-0.0156827		0.12035	-38.0632	-40.7646
Clitellata	Clitellata	286	Rhynchelmis brachycephala	-0.889084	3.31492	1.44176	23.9439	0.80851	0.891724	0.958539	0.896231	0.495901	0.000228958	39	-38.025	37.65	6.90443e-15	0.91266	0.384086	0.93923	0.937752		0.914238	-45.3097	-113.652
Clitellata	Clitellata	287	Rhynchelmis limosella	-0.595594	6.0656	6.01033	-35.4762	0.00576586	0.0404864	1.05e-06	0.0289544	0.20104	0.0143773	269	3.2	10.4583	0.00355843	0.212216	0.0254285	0.816041	0.229439	0.275985	0.212216	-132.635	-136.419
Clitellata	Clitellata	288	Rhynchelmis tetratheca	-0.65302	5.71931	7.80419	-60.4381	0.0202665	0.0611015	0.000654311	0.0253985	0.235141	0.0444756	90	0.758333	-0.525	0.012698	0.245926	0.0548963	0.802957	0.263766	0.235683	0.245926	-95.6858	-96.9183
Clitellata	Clitellata	289	Ripistes parasita	-0.0845223	0.777718	3.08764	-11.7036	0.615556	0.726768	0.00290828	0.393431	0.12049	0.0013891	463	-7.03333	1.10833	0.0032122	0.135617	0.0164179	0.767202	0.153444	0.199535	0.136266	-277.68	-285.699
Clitellata	Clitellata	290	Satchellius mammalis	0.791228	-3.90609	-0.953077	9.11464	0.000617317	0.181392	0.38285	0.488853	0.0519491	0.00232607	197	-26.925	12.975	0.00859095	0.0830783	0.0329788	0.793985	0.0887318	0.297954	0.0857269	-221.422	-227.973
Clitellata	Clitellata	291	Slavina appendiculata	0.246603	-0.744332	1.16496	-1.2164	1.53e-07	0.0565731	5.48e-06	0.513059	0.0800996	0.000327339	1204	-0.166667	0.525	1.68003e-11	0.113885	0.0340289	0.729423	0.144794	0.154251	0.113885	-958.496	-1002.33
Clitellata	Clitellata	292	Specaria josinae	0.225675	-0.22155	0.617471	-1.72282	0.000493149	0.581273	0.150898	0.454407	0.0226651	0.00200928	274	-20.975	2.18333	0.0541463	0.0340168	0.0132362	0.770029	0.0360334	0.0561252	0.0311089	-125.044	-128.239
Clitellata	Clitellata	293	Spirosperma apapillatus	-0.199808	1.22518	2.60219	-13.8362	0.286748	0.58897	0.0202088	0.247774	0.249161	0.0201537	52	1.81667	-1.23611	0.0440444	0.290928	0.0594639	0.775587	0.254685	0.283689	0.290928	-101.687	-104.568
Clitellata	Clitellata	294	Spirosperma ferox	0.259847	-1.46072	0.98833	1.25809	1.41e-23	1.05e-17	1.23e-11	0.0860394	0.185418	0.00154373	1558	-0.116667	0.236111	9.01595e-89	0.368737	0.184509	0.863634	0.393294	0.441009	0.368737	-1400.12	-1781.15
Clitellata	Clitellata	295	Stephensoniana trivandrana	0.523156	-1.77273	-0.57486	5.32349	0.0116863	0.467035	0.410626	0.494952	-0.101256	0.0242374	23	-1.23611	4.93333	0.00174354	0.334611	0.400668	0.672592	0.59616		0.334611	-11.0908	-22.6433
Clitellata	Clitellata	296	Stercutus niveus	-0.112762	3.47185	3.18103	-20.2291	0.798213	0.256683	0.246161	0.170146	-0.0250651	0.0902483	24	-55	39.525	0.0026512	0.289249	0.363565	0.785094	0.347714		0.343145	-5.76648	-14.5548
Clitellata	Clitellata	297	Stibarobdella macrothela	0.283922	0.555819	-0.292034	-0.4905	0.627785	0.94954	0.800125	0.97508	-0.0711001	3.95e-05	28	0.719444	-0.116667	0.0907305	0.0515997	0.109106	0.679018	0.0485747		0.0515997	12.0103	8.61027
Clitellata	Clitellata	298	Stylaria fossularis	0.216247	0.7171	1.79085	-20.3202	0.00641544	0.274613	0.00337557	0.00122852	0.228987	0.0765588	112	0.2	0.563889	3.6428e-05	0.274908	0.121239	0.838932	0.333074	0.362979	0.280025	-77.4674	-83.914
Clitellata	Clitellata	299	Stylaria lacustris	0.126027	0.301646	2.21382	-9.2437	9.25e-12	0.0381511	1.78e-83	4.17e-20	0.115514	0.0101488	7394	-8.225	1.10833	7.24899e-131	0.174292	0.0689022	0.620823	0.17327	0.19487	0.174292	-5860.6	-6368.28
Clitellata	Clitellata	300	Stylodrilus asiaticus	-0.317467	-1.16667	3.36257	21.9712	0.862001	0.922095	0.831078	0.829193	0.664215	0.000453883	36	-36.9	43.05	0.0001166	0.790029	0.115484	0.93836	0.89223		0.790029	-49.5953	-66.4202
Clitellata	Clitellata	301	Stylodrilus brachystylus	0.27385	1.26395	0.348904	-6.47754	0.173604	0.601325	0.690875	0.467272	-0.00522452	0.0135578	41	-55	-31.2167	1.12259e-05	0.398576	0.387074	0.681181	0.173851	0.158056	0.4014	-62.8787	-83.8005
Clitellata	Clitellata	302	Stylodrilus heringianus	0.283023	-0.663534	0.922946	-1.5241	1.85e-26	0.00135647	2.14e-11	0.101393	0.0870738	0.000973256	2520	0.0277778	-1.41944	3.52676e-53	0.167819	0.081622	0.818527	0.193018	0.218441	0.167819	-2425.38	-2658.58
Clitellata	Clitellata	303	Stylodrilus lemani	0.52148	-3.14625	-0.0772507	8.49897	0.00189258	0.0276462	0.896478	0.0808534	0.154943	0.0396845	68	-6.24167	1.90833	1.69412e-05	0.33749	0.214058	0.845572	0.390772	0.514997	0.33749	-67.2504	-83.7896
Clitellata	Clitellata	304	Stylodrilus opisthoannulatus	-0.584999	0.51047	6.16868	4.42572	0.658751	0.95138	0.673885	0.961674	0.615553	3.79e-05	25	1.29722	-0.525	0.00135038	0.766896	0.132463	0.949988	0.906242		0.766896	-26.6622	-38.9152
Clitellata	Clitellata	305	Stylodrilus parvus	-0.00152454	0.293935	1.6898	-2.89192	0.990058	0.755336	0.00425975	0.541573	0.373102	0.00306211	78	-55	11.275	0.00124071	0.453256	0.0800931	0.901532	0.520533	0.64782	0.453256	-72.3386	-82.8716
Clitellata	Clitellata	306	Stylodrilus vejdovskyi	0.912619	0.00336383	-1.92866	0.33683	0.00194923	0.996213	0.100647	0.89078	0.531877	0.00037682	25	20.15	-54.5	0.0148418	0.64914	0.102982	0.869112	0.620957		0.665058	-38.5227	-45.7258
Clitellata	Clitellata	307	Styloscolex opisthothecus	0.169051	-0.800281	0.339247	-2.75831	0.226553	0.477333	0.707581	0.703829	0.131675	0.00648986	21	-0.875	0.0666667	0.226986	0.198154	0.0629966	0.75573	0.832805		0.273362	-30.2318	-31.8931
Clitellata	Clitellata	308	Svetlovia maculata	13.5958	-95.8665	-85.1111	634.804	0.0109206	0.00781861	0.0244484	0.0135072	0.843556	0.0558571	22	-9.88333	11.6917	1.76329e-09	0.971731	0.165721	0.941666	0.999999		0.971731	-36.0096	-73.6423
Clitellata	Clitellata	309	Tatriella slovenica	0.458465	-0.140859	-1.31926	-4.10482	0.394925	0.980546	0.710687	0.913406	0.208773	0.000417219	24	-55	11.6917	0.0500218	0.349737	0.122994	0.797383	0.602264		0.349737	-29.4865	-34.1195
Clitellata	Clitellata	310	Teleuscolex korotneffi	-4.38493	27.4969	29.4552	-171.392	0.036916	0.041952	0.145271	0.180544	0.42953	0.0280268	39	-27.25	29.85	1.10113e-08	0.766519	0.338411	0.88259	0.881471		0.766519	-48.8757	-83.7008
Clitellata	Clitellata	311	Theromyzon maculosum	-0.250923	1.39889	3.62259	-11.8595	0.667932	0.720726	0.316148	0.645375	0.109687	0.00928722	22	-55	3.65	0.0313958	0.308195	0.179437	0.742396	0.146097		0.308195	-3.59839	-9.13125
Clitellata	Clitellata	312	Theromyzon tessulatum	0.554034	-1.88072	0.0143306	0.30501	1.42e-21	0.0107863	0.963581	0.937247	0.020175	1.12e-06	5424	-44.275	2.65833	2.35813e-61	0.0683312	0.0481307	0.576159	0.0512668	0.0854391	0.0682974	-4557.82	-4830.55
Clitellata	Clitellata	313	Trocheta bykowskii	0.59146	-1.55724	-0.757558	5.92124	0.0127037	0.546468	0.53224	0.630078	-0.0130999	0.00177527	134	-19.05	-23.5667	0.0158921	0.0296464	0.0435574	0.727373	0.0202844	0.11122	0.0401747	-180.396	-186.159
Clitellata	Clitellata	314	Trocheta pseudodina	-0.578226	10.6121	6.35518	-67.3313	0.382087	0.102719	0.0956655	0.0736587	0.0322759	0.0198649	159	0.344444	-3.775	5.26858e-05	0.111228	0.0973176	0.779985	0.218268	0.212101	0.111228	-212.915	-226.419
Clitellata	Clitellata	315	Trocheta subviridis	0.651096	-2.82653	-0.145867	2.02077	0.352673	0.771853	0.967436	0.96611	-0.0284421	4.83e-05	40	12.1083	-39.525	0.0323458	0.0959657	0.114886	0.710685	0.0428137		0.0936658	-28.6551	-33.8042
Clitellata	Clitellata	316	Tubifex newaensis	0.320063	-1.36232	-0.421242	14.526	0.250646	0.765933	0.839603	0.669429	-0.000502486	0.000289737	631	28.225	-20.15	0.0155212	0.00851789	0.00926715	0.758727	0.000495488	0.0323737	0.00985131	-339.821	-345.535
Clitellata	Clitellata	317	Tubifex smirnowi	-0.319483	1.49932	4.31621	-15.7382	0.229873	0.526593	0.0707103	0.512624	0.108914	0.00775763	51	0.344444	-0.563889	0.00145682	0.276708	0.165484	0.793722	0.456931	0.484979	0.276708	-62.841	-71.7248
Clitellata	Clitellata	318	Tubifex tubifex	0.298421	-0.242557	0.666531	-1.28919	6.38e-77	0.00443532	2.11e-12	0.00792212	0.0497416	0.00173538	3866	-9.5	1.175	2.67488e-38	0.0884036	0.0403674	0.751769	0.0986261	0.12374	0.0884036	-2302.29	-2462.28
Clitellata	Clitellata	319	Tubificoides amplivasatus	0.293029	4.86374	-1.11301	-1.68372	0.440742	0.445633	0.319799	0.926605	0.132626	2e-05	370	-55	0.380556	0.000417323	0.161661	0.0288189	0.933007	0.194969	0.351158	0.163932	8.07176	-4.18273
Clitellata	Clitellata	320	Tubificoides benedii	-0.695635	21.3831	1.5501	-46.4295	3.06e-06	1.35e-17	0.000996813	6.76e-10	0.109863	0.0154009	2222	-16.2417	-1.00833	6.12664e-40	0.163141	0.0686073	0.909336	0.186744	0.244401	0.163141	103.789	-33.2998
Clitellata	Clitellata	321	Tubificoides brownae	-1.0794	25.1073	5.33605	-96.9452	0.595173	0.443848	0.557241	0.50109	-0.0681682	0.0218038	24	17.2417	-15.7583	0.0843961	0.0615047	0.134563	0.731378	0.0646701		0.0615047	12.1568	9.11683
Clitellata	Clitellata	322	Tubificoides diazi	0.160061	6.19131	0.34038	-18.3685	0.901503	0.777837	0.955905	0.857678	0.00350791	0.000879381	38	-55	8.225	0.000138237	0.353308	0.322318	0.774932	0.839381		0.373472	-41.1251	-57.2378
Clitellata	Clitellata	323	Tubificoides galiciensis	-7.51993	125.789	48.5549	-782.907	0.00907916	0.0105249	0.00385969	0.00575822	0.109956	0.0922161	79	8.4	12.525	0.000289567	0.173422	0.153241	0.87741	0.436632	0.526295	0.175935	15.6198	9.82305
Clitellata	Clitellata	324	Tubificoides heterochaetus	26.9709	-467.737	-114.899	2015.91	0.00541717	0.00622373	0.0110921	0.0115687	0.27024	0.232694	25	11.275	-4.79167	0.00300606	0.351612	0.303895	0.704634	0.486291		0.380832	-1.19588	-4.14585
Clitellata	Clitellata	325	Tubificoides insularis	-0.901879	22.381	-1.308	11.2629	0.642887	0.500688	0.881548	0.939304	0.0866492	7.62e-05	71	3.30833	-0.308333	6.69855e-05	0.280728	0.185837	0.842026	0.353171	0.629354	0.280728	7.83534	-8.9409
Clitellata	Clitellata	326	Tubificoides pseudogaster	-0.706003	19.9697	3.01427	-60.9063	0.0014641	5.92e-08	0.000574935	7.39e-06	0.0373876	0.0176207	1109	-16.4833	-0.308333	1.06675e-26	0.116169	0.0961885	0.89985	0.165855	0.19305	0.116169	108.795	14.1583
Clitellata	Clitellata	327	Tubificoides swirencoides	-1.32417	26.668	10.1533	-154.345	0.0282359	0.00795734	0.000152156	0.000213943	0.0473166	0.0514774	262	-32.925	-1.81667	2.36263e-11	0.155173	0.158094	0.901208	0.265433	0.545914	0.158153	50.2441	18.9876
Clitellata	Clitellata	328	Uncinais minor	-1.91001	8.49201	28.1162	-126.709	0.0857662	0.218419	0.0243174	0.093559	0.716646	0.0333522	27	0.941667	-0.116667	0.000725409	0.806645	0.112967	0.905102	0.930491		0.806645	-37.5193	-47.4644
Clitellata	Clitellata	329	Uncinais uncinata	0.117025	-0.11494	1.29198	-1.76579	0.000804061	0.510365	9.76e-08	0.105286	0.0760729	0.00300678	809	-0.166667	0.602778	1.10039e-06	0.100013	0.0268579	0.780479	0.106033	0.134348	0.0993736	-484.531	-505.335
Clitellata	Clitellata	330	Variechaeta pacifica	0.175479	-1.26186	-4.3013	33.9291	0.276258	0.45629	0.259979	0.350248	-0.0120097	0.0315759	30	-0.75	0.3	0.000265273	0.378063	0.381296	0.669336	0.261337		0.378063	-82.5307	-97.1363
Clitellata	Clitellata	331	Vejdovskyella comata	0.0722339	0.287073	1.44008	-6.06863	0.337786	0.58377	0.00767853	0.0495674	0.0260212	0.0134347	283	0.05	0.452778	0.0057494	0.0391209	0.0263951	0.756205	0.0727224	0.112792	0.0391209	-172.055	-175.68
Clitellata	Clitellata	332	Vejdovskyella intermedia	0.186304	-0.435732	0.719968	2.76199	0.267428	0.777688	0.54557	0.785168	0.00405581	0.000431628	173	-16.2417	50.55	0.0683365	0.0230709	0.019115	0.706696	0.0377962	0.0524615	0.0287912	-44.6395	-47.9536
Clitellata	Clitellata	333	Vejdovskyella macrochaeta	-0.787546	8.11748	6.96341	-59.1121	0.0632596	0.0398276	0.0276166	0.0313251	0.0813019	0.157959	31	6.71667	-10.2667	0.0180976	0.113682	0.187102	0.689856	0.259662		0.113682	-39.3063	-40.4152
Clitellata	Clitellata	334	Xironogiton instabilius	-1.2079	4.76259	7.52574	-26.1183	0.158836	0.123542	0.0524717	0.0659216	0.189792	0.133315	24	-2	1.10833	7.51661e-08	0.78031	0.646809	0.886989	0.752263		0.774942	-10.7318	-42.0184
Insecta	Cicadidea	1	Aleeta curvicosta	0.8374	-3.7626	-0.5348	-0.2482	0	0.00255	0.18803	0.96131	0.184	0	240	-28.55	-8.575	0.000529452	0.224552	0.0400587	0.924265	0.3199	0.4537	0.1844	37.3383	25.1724
Insecta	Cicadidea	2	Amphipsalta cingulata	0.6877	-3.9183	-1.1368	10.5772	0.04688	0.55365	0.37202	0.67349	0.0025	0.0067	28	-17.5	-8.225	0.0577377	0.137629	0.126879	0.725069	-0.152		-0.0746	18.1838	14.1067
Insecta	Cicadidea	3	Amphipsalta zelandica	0.8466	-3.1727	-1.8069	7.5219	0	0.00578	0	0.02744	0.3014	0.0267	131	-0.0833333	-1.48056	1.89439e-12	0.509473	0.229965	0.889978	0.4808	0.5065	0.4998	27.0994	-19.1782
Insecta	Cicadidea	4	Arenopsaltria fullo	0.2313	-1.6936	2.4879	0.479	0.29377	0.25308	0.08723	0.89777	0.1503	0.0002	75	-35.4333	35.075	0.00217063	0.256181	0.101772	0.948387	0.3512	0.5763	0.2122	49.6116	39.6405
Insecta	Cicadidea	5	Arenopsaltria nubivena	0.0854	-1.862	1.4952	42.1944	0.17738	0.08575	0.15361	0.06202	0.3909	0.0549	42	-8.925	2	2.0059e-05	0.588337	0.237898	0.863568	0.5961	0.7309	0.4556	-31.2357	-47.4676
Insecta	Cicadidea	6	Arunta interclusa	0.378	-0.9577	0.5777	-7.4372	0.23184	0.75988	0.63066	0.57443	0.0553	0.0173	19							0.9584		0.3565	6.49588
Insecta	Cicadidea	7	Arunta perulata	0.6621	-2.4275	-1.021	7.9457	0.00528	0.53259	0.30997	0.69741	-0.0111	0.0018	85	-55	26.925	0.00847513	0.0705966	0.0805676	0.82818	0.1922	0.326	0.021	-65.8536	-95.0214
Insecta	Cicadidea	8	Atrapsalta collina	1.0132	-4.4304	-3.8775	22.4762	0.01283	0.02319	0.11427	0.06326	0.8143	0.0367	21	-9.5	2.55	3.62963e-10	0.978558	0.176248	0.962391	1		0.8213	-17.685	-16.7886
Insecta	Cicadidea	9	Atrapsalta corticina	0.4354	-1.6202	0.2121	3.1547	7e-05	0.04271	0.69144	0.3441	0.1554	0.0076	102	0.05	-0.272222	0.000296148	0.254724	0.103936	0.890929	0.3384	0.5998	0.2476	-66.6838	-64.7955
Insecta	Cicadidea	10	Atrapsalta encaustica	0.0118	-0.2277	2.4133	-3.901	0.86382	0.65864	0	0.10443	0.3865	0.0122	135	-1.81667	2	8.76355e-05	0.443567	0.0680655	0.843773	0.4567	0.457	0.401	1.07179	3.23795
Insecta	Cicadidea	11	Atrapsalta fuscata	0.5702	-4.3944	-0.1758	12.5648	0.00161	0.04053	0.82899	0.13709	0.1677	0.0522	38	-35.4333	-55	0.0193187	0.2449	0.123091	0.731491	-0.0123		0.1272	-8.23582	-6.42347
Insecta	Cicadidea	12	Auritibicen bihamatus	0.5801	0.2816	-1.2463	0.1575	0.43149	0.88624	0.5973	0.97869	-0.0609	0	19							-0.4133		-0.152	-26.1211
Insecta	Cicadidea	13	Auritibicen japonicus	0.2426	2.0759	0.8218	-8.9149	0.43931	0.36449	0.43381	0.23264	0.0827	0.0743	20	1.60278	-0.416667	0.00263136	0.438401	0.373822	0.746155	0.3741		0.374	-3.48297	-3.07271
Insecta	Cicadidea	14	Beameria venosa	0.3091	-0.1904	-0.295	-0.5027	0.01544	0.54604	0.75252	0.88475	-0.0226	0.0004	55	-55	-16.725	0.0414029	0.05781	0.0763861	0.715785	0.0085	0.0818	-0.0243	-0.776417	-4.70196
Insecta	Cicadidea	15	Birrima castanea	-0.0114	0.4828	2.1301	-7.7858	0.98063	0.87433	0.30293	0.55607	0.1142	0.0132	25	-2.18333	-3.525	0.167931	0.178874	0.0697899	0.749506	0.9307		0.0535	-97.2172	-98.9604
Insecta	Cicadidea	16	Birrima varians	0.4392	-3.3672	0.2654	6.0936	0.08907	0.27961	0.80663	0.62491	0.159	0.0059	36	0.308333	-0.758333	0.000328235	0.437238	0.260239	0.867623	0.2751		0.3738	-44.1995	-44.962
Insecta	Cicadidea	17	Burbunga hillieri	0.1503	-0.7582	0.6385	8.3855	0.00036	0.04029	0.22398	0.13489	0.1743	0.0287	67	-21.25	2.18333	0.000211213	0.312946	0.161071	0.792674	0.4636	0.5137	0.2719	7.81304	-25.2152
Insecta	Cicadidea	18	Burbunga queenslandica	-0.5985	9.5357	7.5936	-87.2177	0.07591	0.01827	0.0061	0.007	0.5789	0.2468	18							0.7412		0.5948	-16.585
Insecta	Cicadidea	19	Cacama valvata	0.3478	-0.4283	-1.8984	5.818	0.0527	0.33872	0.41434	0.34555	-0.0246	0.0108	86	6.08333	-4.025	0.114496	-0.00467817	0.0300804	0.720661	0.1042	0.1261	-0.0341	-541.376	-540.249
Insecta	Cicadidea	20	Chlorocysta suffusa	-0.2022	2.2911	1.7318	-11.3412	0.64403	0.66755	0.09471	0.37253	0.2842	0.0259	24	-55	-4.15	1.39811e-07	0.819272	0.491164	0.947461	0.8799		0.5248	14.54	9.19599
Insecta	Cicadidea	21	Chlorocysta vitripennis	0.6923	-2.6943	-0.9712	6.3215	0.00076	0.15963	0.14561	0.31498	0.0698	0.0196	50	-2.76667	-2.65833	0.00360312	0.210517	0.151679	0.762581	0.4209	0.3724	0.0732	-462.314	-432.467
Insecta	Cicadidea	22	Chremistica mixta	0.4322	0.1324	-0.1991	-2.5216	0	0.69338	0.37514	0.15813	0.0293	0.003	653	-1.175	-9.11667	4.0243e-08	0.0705037	0.0440123	0.763247	0.0652	0.0661	0.0622	-96.2992	-102.945
Insecta	Cicadidea	23	Chremistica ochracea	0.7709	-18.2097	-0.1947	38.4177	0.5715	0.61009	0.95078	0.64049	-0.0813	0.0106	24	-45.9083	50.125	0.032584	0.134734	0.198403	0.873206	1		-0.1834	-187.226	-189.917
Insecta	Cicadidea	24	Cicada orni	0.6934	-1.7983	-1.6844	7.7352	0	0	0	0	0.1343	0.0337	815	1.00833	0.0666667	7.08865e-09	0.136878	0.0362996	0.871557	0.1567	0.1915	0.1376	-50.1266	-50.1808
Insecta	Cicadidea	25	Cicadatra atra	0.6396	-2.4565	-1.1853	13.4534	6e-05	0.0565	0.37183	0.19568	0.0699	0.0101	157	0.875	-3.2	0.000199138	0.141232	0.0800065	0.840873	0.1473	0.4099	0.1303	-17.6276	-17.6462
Insecta	Cicadidea	26	Cicadetta montana	0.4888	-0.4291	-0.8416	1.8262	0	0.01921	0.09922	0.14045	0.0324	0.0086	248	-0.875	1.60278	3.25868e-05	0.0905581	0.0659937	0.855618	0.0618	0.0853	0.0605	-19.7539	-23.2448
Insecta	Cicadidea	27	Cicadetta petryi	0.4806	-0.3556	-0.0882	0.3237	0.10986	0.32383	0.97244	0.89403	0.1625	0.0004	41	26	-55	0.0628309	0.237858	0.0701055	0.707318	0.2621	0.1626	0.1492	7.63029	8.03579
Insecta	Cicadidea	28	Cicadettana calliope	0.9658	-1.7486	-2.189	-3.3684	0.03964	0.18814	0.23171	0.71606	0.0345	0.0039	34	-34.3583	55	0.0101071	0.224918	0.177055	0.691174	0.4036		0.0501	19.518	11.0469
Insecta	Cicadidea	29	Cryptotympana atrata	0.3914	-2.0858	0.6239	2.2064	0.00075	0.2078	0.04822	0.40852	0.1713	0.0134	44	3.30833	-4.65	0.0214852	0.26241	0.0982438	0.774283	0.1174	0.2285	0.205	15.1261	10.3077
Insecta	Cicadidea	30	Cryptotympana facialis	0.9765	3.4399	-1.1819	-23.7987	0.01282	0.72711	0.40295	0.54498	0.2235	0.0066	45	-12.525	1.60278	0.0564314	0.283727	0.0627411	0.783623	0.3033	0.3658	0.1951	36.0234	48.7629
Insecta	Cicadidea	31	Cryptotympana mandarina	-6.067	70.9335	17.2357	-194.609	0.3242	0.48629	0.27737	0.45066	-0.0297	0.0307	21	-55	-55	0.00712678	0.312305	0.321402	0.753662	0.8511		0.1318	-7.25509	-5.78067
Insecta	Cicadidea	32	Cyclochila australasiae	0.6499	-1.619	-0.1191	0.795	0	0.01117	0.76518	0.80295	0.1978	0.0001	421	0.133333	-0.2	4.96801e-12	0.284483	0.0861999	0.914644	0.3281	0.4402	0.2628	-33.5724	-33.2224
Insecta	Cicadidea	33	Cystosoma saundersii	1.2398	-5.2841	-2.6745	14.8853	0	0	0	0.00039	0.335	0.04	217	0.525	-0.166667	2.41724e-11	0.427931	0.131734	0.911234	0.4896	0.5467	0.4093	-23.5217	-13.8321
Insecta	Cicadidea	34	Cystosoma schmeltzi	0.1897	0.4144	0.9381	-10.4813	0.28819	0.82774	0.16991	0.27187	0.1616	0.0571	20	-2.45833	1.41944	0.00042807	0.59206	0.419668	0.78849	0.9214		0.4941	-20.2545	-19.4245
Insecta	Cicadidea	35	Diceroprocta apache	0.5156	-0.946	1.1609	2.2185	0	0.00013	0.45809	0.54768	0.1657	0.0027	113	-0.797222	-5.075	0.00476207	0.222064	0.0576871	0.900914	0.4254	0.5931	0.1652	-22.4602	-22.6876
Insecta	Cicadidea	36	Diceroprocta azteca	-0.3914	4.5987	8.2143	-58.5305	0.12139	0.04285	0.00086	0.00433	0.5675	0.1843	25	-1.04167	-5.5	0.00204734	0.595252	0.208631	0.838749	0.9005		0.5457	-4.28419	-4.3929
Insecta	Cicadidea	37	Diceroprocta cinctifera	-0.2951	2.6536	7.2493	-42.5564	0.26342	0.00612	0.03381	0.00248	0.2583	0.2751	31	1.23611	-1.41944	0.000229019	0.372182	0.377632	0.839082	0.75		0.3867	-15.6643	-15.1603
Insecta	Cicadidea	38	Diceroprocta eugraphica	0.5078	-0.292	-2.4976	-0.7583	0.04904	0.64561	0.33387	0.92233	0.025	0.0002	45	29.525	-55	0.00588281	0.191341	0.155176	0.746212	-0.0629	0.0974	0.0668	2.35288	2.34315
Insecta	Cicadidea	39	Diceroprocta olympusa	-2.6011	123.653	8.981	-378.343	0.63223	0.59631	0.70135	0.70783	0.2137	0.0033	35	-32.925	-55	0.0307882	0.322093	0.102107	0.797557	0.2881		0.1647	-30.5485	-31.3017
Insecta	Cicadidea	40	Diceroprocta semicincta	0.2154	0.2922	1.1683	-5.736	0.29383	0.71783	0.6127	0.48904	-0.0544	0.0239	23	10.4583	-16.725	0.0421799	0.134217	0.186741	0.676773	0.5962		-0.1174	-3.77125	-3.76937
Insecta	Cicadidea	41	Diceroprocta viridifascia	0.2122	-1.2228	0.7639	-3.1272	0.91974	0.98909	0.94921	0.99521	-0.1032	0	27	-55	-8.05	0.145952	-0.00433416	0.087486	0.681712	-0.1973		-0.1222	-33.5475	-33.2118
Insecta	Cicadidea	42	Diceroprocta vitripennis	0.3523	-0.359	0.3407	-3.141	0.11367	0.86505	0.73213	0.82301	0.0033	0.0011	45	-36.9	-55	0.0877163	0.0713565	0.0645865	0.697474	-0.0388	0.6056	-0.0171	-23.095	-22.3214
Insecta	Cicadidea	43	Diceropyga subapicalis	0.1768	-0.4275	0.028	1.5577	0.24664	0.79769	0.93077	0.66365	-0.1154	0.0115	20	-48.425	-44.6833	6.05882e-06	0.696979	0.695648	0.740655	0.9012		0.0277	-34.4349	-42.1515
Insecta	Cicadidea	44	Diemeniana cincta	-0.0345	1.0741	0.2983	-2.5206	0.69114	0.00853	0.31342	0.04043	0.4095	0.1771	18							0.9501		0.3777	-14.4015
Insecta	Cicadidea	45	Diemeniana euronotiana	0.0833	0.0035	1.3247	-1.6966	0.38961	0.99493	0.02309	0.44143	0.0401	0.006	96	-0.875	0.380556	0.00362909	0.119205	0.0826285	0.719837	0.0343	0.1238	0.077	-36.0716	-56.2023
Insecta	Cicadidea	46	Diemeniana frenchi	0.3706	-1.7063	0.3461	3.6687	0.11122	0.07377	0.7675	0.34362	0.4138	0.0278	21	-2.36667	7.19167	0.0387288	0.522122	0.11991	0.754284	0.2305		0.4514	-39.1697	-38.6154
Insecta	Cicadidea	47	Ewartia lapidosa	-0.2464	3.1931	4.2286	-30.768	0.66384	0.53028	0.33069	0.42774	0.0016	0.025	27	-1.66389	0.680556	0.00493169	0.277237	0.268836	0.742222	0.1895		0.1391	35.4803	34.847
Insecta	Cicadidea	48	Ewartia oldfieldi	-0.0835	1.9185	3.1073	-21.7266	0.56497	0.26348	0.00021	0.05668	0.6114	0.0577	28	-0.1	0.836111	7.01466e-05	0.76833	0.197185	0.892885	0.8499		0.7064	18.9337	13.3866
Insecta	Cicadidea	49	Ewartia roberti	-0.2704	2.8056	3.6585	-22.0903	0.15746	0.04639	0.00069	0.00567	0.33	0.1332	44	-1.175	-0.166667	2.28354e-07	0.586937	0.372208	0.852504	0.5921	0.6611	0.4028	-32.0896	-35.2441
Insecta	Cicadidea	50	Fidicina mannifera	0.3658	1.0994	-0.0505	-2.4599	0.00847	0.49567	0.8221	0.42859	0.0172	0.0175	37	-55	-55	0.0010773	0.27879	0.257314	0.689743	0.0234		0.0266	-86.3931	-85.9895
Insecta	Cicadidea	51	Gaeana maculata	0.8301	-17.2804	-1.2275	44.1473	0.63985	0.51318	0.78979	0.51579	-0.038	0.0087	52	-55	55	0.10993	0.00753314	0.0516192	0.881652	-0.0287	-0.0259	-0.0621	-65.0533	-65.0345
Insecta	Cicadidea	52	Galanga labeculata	0.5586	0.9388	0.6755	-19.953	0.0021	0.54946	0.46876	0.06568	0.1018	0.0252	124	0.05	1.23611	0.000593569	0.162828	0.0847326	0.89981	0.4422	0.5694	0.1736	-6.85429	-18.3741
Insecta	Cicadidea	53	Gelidea torrida	0.3155	-0.4324	-0.7004	1.5355	0.00117	0.63763	0.22351	0.7238	0.0057	0.0011	110	-11.9	3.09167	0.0224407	0.0525061	0.0466558	0.683985	-0.0512	0.016	0.0114	-63.0189	-60.8235
Insecta	Cicadidea	54	Glaucopsaltria viridis	0.2009	2.0643	1.5603	-19.5604	0.46211	0.49675	0.12914	0.27773	0.2303	0.0577	18							0.5542		0.393	-37.7713
Insecta	Cicadidea	55	Graptopsaltria nigrofuscata	0.6648	-2.5422	-0.215	2.7163	0	0.06514	0.48448	0.53013	0.1296	0.0021	169	-55	55	0.00193073	0.177014	0.0486476	0.810247	0.1725	0.4175	0.184	-42.7449	-42.2619
Insecta	Cicadidea	56	Guyalna variegata	0.1927	-0.005	0.1952	-0.3218	0.46881	0.99665	0.69695	0.88804	0.0187	0.0008	25	0.602778	3.525	0.00995034	0.289458	0.23771	0.825152	0.9351		0.2247	-15.4879	-15.3748
Insecta	Cicadidea	57	Gymnotympana varicolor	0.0677	0.3658	0.8666	-4.5565	0.75183	0.86393	0.10333	0.49237	0.1724	0.0143	29	-55	-1.60278	1.13343e-11	0.870595	0.637702	0.937638	0.6377		0.3199	5.4757	6.17987
Insecta	Cicadidea	58	Hadoa duryi	0.6108	-0.6772	-5.1669	7.0584	0.00159	0.03238	0.05688	0.08981	0.0866	0.0598	47	-3.65	-12.525	0.000578179	0.260268	0.222169	0.656772	0.2804	0.3322	0.0918	-10.7594	-6.53301
Insecta	Cicadidea	59	Hadoa inaudita	1.2222	-1.7941	-20.3161	33.351	1e-05	0.00013	0.0001	0.00012	0.5899	0.5075	21	1.00833	-0.05	3.13372e-05	0.646646	0.555711	0.770612	0.7806		0.5994	-108.543	-108.399
Insecta	Cicadidea	60	Hadoa texana	0.6132	2.5313	2.1885	-56.4285	0.43204	0.57259	0.69746	0.11728	0.5742	0.0336	34	-0.875	-2.98333	0.00154321	0.670536	0.121145	0.892021	0.7108		0.6272	-40.4899	-41.6444
Insecta	Cicadidea	61	Hadoa townsendii	1.2323	-1.5224	-15.8785	21.5035	0.03736	0.2331	0.05742	0.20626	0.2225	0.0527	26	-1.60278	-6.875	0.00278816	0.447254	0.25051	0.82088	0.6536		0.27	16.0701	16.2926
Insecta	Cicadidea	62	Haemopsalta aktites	1.056	-4.4726	-2.3209	15.2256	0.05415	0.11836	0.30505	0.36992	0.0408	0.0407	21	4.525	1.175	0.210076	0.0843396	0.0776854	0.609283	-0.3733		-0.0261	-52.8326	-52.7169
Insecta	Cicadidea	63	Haemopsalta rubea	1.2442	-7.7256	-4.1033	36.0521	0.00042	0.01601	0.00641	0.04736	0.2638	0.1429	24	1.41944	1.175	0.00248799	0.436307	0.292984	0.684797	0.8291		0.3699	-13.8352	-13.1292
Insecta	Cicadidea	64	Henicopsaltria eydouxii	0.3875	-1.2262	0.414	-2.3362	0.00021	0.23937	0.35786	0.62316	0.1038	0.0011	197	-55	55	0.00266643	0.143803	0.0404571	0.831179	0.1486	0.18	0.1384	0.890363	2.08596
Insecta	Cicadidea	65	Henicopsaltria kelsalli	-0.217	3.2319	1.1128	-12.3534	0.39656	0.20371	0.18999	0.22943	-0.0554	0.0778	22	6.55833	18.0167	0.011742	0.202266	0.298619	0.77471	1		0.1567	-17.4017	-16.6381
Insecta	Cicadidea	66	Huechys sanguinea	0.0643	4.1839	0.3507	-7.9443	0.87997	0.50296	0.75129	0.60827	-0.032	0.0069	41	0.758333	-0.488889	0.00942643	0.135754	0.16208	0.817665	0.1298	0.2394	0.0788	-27.7775	-22.3687
Insecta	Cicadidea	67	Hyalessa maculaticollis	0.4479	-0.0715	-0.0707	-1.43	0.00028	0.94047	0.87285	0.65186	0.031	0.0016	125	-5.35833	-12.1083	0.000399908	0.125261	0.0935528	0.833353	0.3315	0.4681	0.0532	-15.4212	-17.2313
Insecta	Cicadidea	68	Illyria burkei	-0.052	1.0165	1.0739	-5.0463	0.66522	0.36117	0.01063	0.24819	0.1315	0.0228	53	-14.325	12.525	1.05875e-08	0.545195	0.412669	0.797247	0.3142	0.4398	0.1562	-2.20752	-6.88711
Insecta	Cicadidea	69	Illyria hilli	0.6022	-7.1426	-1.7246	35.8725	0.3396	0.28519	0.41154	0.21886	-0.0445	0.09	20	-10.65	55	0.0114661	0.237162	0.327217	0.813063	0.7626		0.0214	-15.7916	-10.341
Insecta	Cicadidea	70	Kikihia cutora	0.0126	1.2089	0.8837	-4.641	0.95464	0.51284	0.27285	0.35288	-0.0448	0.0322	30	-1.35833	1.48056	0.0382217	0.0866707	0.150144	0.725655	-0.1125		-0.0629	-5.28399	-6.10572
Insecta	Cicadidea	71	Kikihia horologium	0.8888	-3.1076	-1.1588	6.5028	0.00016	0.00029	0.00217	0.0001	0.6152	0.5862	19							0.7101		0.6465	-21.8509
Insecta	Cicadidea	72	Kikihia muta	0.474	-1.5507	-0.7406	4.1365	0	0.02828	0.00023	0.02282	0.1759	0.068	67	2.09167	-16.4833	5.80221e-06	0.355544	0.239445	0.796532	0.2538	0.2858	0.2692	1.67138	-2.84108
Insecta	Cicadidea	73	Kikihia rosea	0.3568	-0.6044	-0.4808	1.1967	0.00072	0.37326	0.07057	0.40475	0.0779	0.0194	35	-0.0833333	0.602778	1.68326e-06	0.554772	0.454143	0.848668	0.5991		0.4541	-31.1137	-31.1148
Insecta	Cicadidea	74	Kikihia scutellaris	0.7611	10.2876	-1.4878	-53.3433	0.42593	0.65558	0.70569	0.58221	0.2719	0.0104	23	-5.64167	-7.35	0.000259541	0.639686	0.327968	0.850664	0.7863		0.4278	7.12999	7.55526
Insecta	Cicadidea	75	Kikihia subalpina	0.7527	-2.646	-0.913	4.2292	0	0.00249	0.00523	0.02636	0.4818	0.0991	30	-0.116667	0.525	1.93088e-05	0.692415	0.287932	0.835768	0.7036		0.5352	-17.5749	-13.8498
Insecta	Cicadidea	76	Kobonga umbrimargo	-0.0633	0.3716	4.9078	-13.4351	0.68358	0.80172	0.00577	0.56758	0.4307	0.0071	28	-23.275	0.308333	2.23897e-05	0.731031	0.274022	0.860881	0.5734		0.6047	-50.5634	-50.4591
Insecta	Cicadidea	77	Macrotristria angularis	0.4181	-1.1013	0.5776	-1.7143	0	0.12022	0.0882	0.6114	0.2437	0.002	100	0.344444	2.45833	0.000255301	0.34078	0.0960754	0.865838	0.3537	0.4478	0.3648	-80.257	-79.4892
Insecta	Cicadidea	78	Macrotristria dorsalis	-0.1805	3.8835	1.7688	-17.0848	0.404	0.10133	0.0056	0.03096	0.3204	0.1592	24	-10.65	0.602778	4.03374e-05	0.635884	0.433499	0.875453	0.9494		0.4395	-8.9168	-9.75511
Insecta	Cicadidea	79	Macrotristria intersecta	0.0794	-0.2521	0.4384	0.4947	0.34679	0.7769	0.18276	0.8973	0.0263	0.0002	98	-55	1.81667	3.6444e-07	0.261534	0.228111	0.766022	0.0351	0.2742	0.021	-7.43932	-7.97075
Insecta	Cicadidea	80	Macrotristria kulungura	0.6962	-7.5002	-1.8055	22.3999	0.08849	0.45325	0.15798	0.44425	0.0046	0.0305	21	-53.5	43.05	0.00129602	0.448442	0.407837	0.636321	0.1769		-0.0777	-4.64833	-3.90849
Insecta	Cicadidea	81	Macrotristria sylvara	-0.4998	4.787	2.7276	-21.2529	0.01219	0.07829	7e-05	0.0147	0.4576	0.1065	35	-0.525	5.5	3.73426e-09	0.788676	0.408393	0.868209	0.8217		0.7005	-51.2006	-51.8464
Insecta	Cicadidea	82	Magicicada cassinii	0.9649	-5.4729	-1.454	13.3985	0.12866	0.3026	0.63301	0.59699	0.1167	0.0034	74	10.65	-7.525	0.0978782	0.147453	0.0328694	0.748935	0.1465	0.1588	0.1028	-13.7137	-13.5336
Insecta	Cicadidea	83	Magicicada septendecim	0.4842	1.3109	0.473	-13.1537	0.01489	0.60666	0.61648	0.30408	0.0677	0.0069	144	-0.2	2	0.276759	0.0685367	0.00776576	0.774403	0.0446	0.1186	0.0556	-44.7076	-40.4353
Insecta	Cicadidea	84	Magicicada septendecula	-0.164	6.1726	3.3172	-36.0501	0.89606	0.58804	0.58671	0.50059	-0.0416	0.0204	25	7.7	-7.35	0.0329686	0.146838	0.185245	0.657807	0.0188		0.0907	-62.5673	-59.0292
Insecta	Cicadidea	85	Maoricicada campbelli	0.4414	-1.1354	-0.4213	2.2505	0.05076	0.33038	0.40391	0.35766	-0.1175	0.0559	19							0.9814		0.2595	-8.91898
Insecta	Cicadidea	86	Maoricicada cassiope	0.322	-0.8902	-0.3687	2.0508	0.42744	0.51111	0.73835	0.53472	-0.0764	0.0187	24	-0.2	0.875	0.0629681	0.0803593	0.155015	0.698786	0.6156		-0.0523	-53.2978	-52.9554
Insecta	Cicadidea	87	Maoricicada oromelaena	0.3271	-1.0922	-0.6653	3.2185	0.57513	0.55835	0.64522	0.43898	0.0182	0.0308	21	-10.075	55	8.10901e-05	0.601806	0.526914	0.863809	0.2997		0.3205	-291.219	-291.2
Insecta	Cicadidea	88	Megatibicen auletes	0.6047	-1.5007	-0.3247	2.0269	0.00521	0.47771	0.72143	0.801	0.0147	0.0006	114	2.18333	-2.275	0.0927787	0.0392746	0.0244455	0.777969	0.0536	0.0209	0.0177	-3.98503	-2.96256
Insecta	Cicadidea	89	Megatibicen cultriformis	-0.1847	1.0954	10.2923	-23.5086	0.87021	0.67803	0.53813	0.53211	-0.0149	0.0164	26	-34.3583	-52.5	0.0100981	0.24008	0.24078	0.729381	0.224		0.0839	-19.6462	-19.6582
Insecta	Cicadidea	90	Megatibicen dealbatus	0.0474	1.24	3.4991	-17.7971	0.71835	0.00021	0.00093	0	0.1417	0.158	134	0.0666667	0.236111	1.09675e-06	0.150966	0.167039	0.791588	0.1288	0.163	0.1581	-12.5905	-11.9706
Insecta	Cicadidea	91	Megatibicen dorsatus	0.6625	-1.7028	-1.4237	10.0247	0.00229	0.01009	0.27166	0.03565	0.119	0.0318	126	-0.836111	7.03333	0.00681297	0.139882	0.0521408	0.83928	0.171	0.2714	0.125	5.99477	9.44172
Insecta	Cicadidea	92	Megatibicen figuratus	0.6825	-7.5419	-0.8468	22.8158	0.73204	0.85394	0.91973	0.89609	-0.0256	0.0009	21	-21.25	55	0.0194209	0.262383	0.245718	0.754752	0.4326		0.0127	-17.07	-20.8762
Insecta	Cicadidea	93	Megatibicen pronotalis	0.9116	-2.8545	-1.763	4.7538	0	0.0088	0.02131	0.53487	0.1213	0.0048	72	-53.5	-55	0.00299319	0.224442	0.103567	0.795723	0.0909	0.1916	0.1135	-86.5727	-86.5324
Insecta	Cicadidea	94	Megatibicen resh	0.3671	-0.7032	0.6577	-1.0485	0	0.13589	0.02609	0.58444	0.1317	0.0008	342	-0.166667	-0.452778	1.90653e-06	0.187438	0.0560011	0.832447	0.2002	0.2148	0.196	-19.0856	-19.2718
Insecta	Cicadidea	95	Megatibicen resonans	5.6745	-148.873	-23.2521	671.685	0.00754	0.02581	0.01392	0.02706	0.1242	0.1343	36	3.09167	-24.15	0.00358081	0.218702	0.220703	0.737238	0.119	0.1384	0.1123	-89.4002	-86.5995
Insecta	Cicadidea	96	Megatibicen tremulus	-0.7096	1.2459	7.1304	-3.8695	0.06642	0.24341	0.03304	0.82388	0.1611	0.0017	26	17.2417	30.1917	0.0415745	0.306774	0.129876	0.699676	-0.0776		0.2399	-4.06679	-1.53337
Insecta	Cicadidea	97	Meimuna opalifera	0.5864	-2.167	-0.491	4.9688	7e-05	0.29846	0.27802	0.44012	0.0063	0.0065	93	-0.602778	32.925	0.00530671	0.083666	0.0813615	0.772759	0.0785	0.1973	0.0477	-145.293	-144.534
Insecta	Cicadidea	98	Myopsalta binotata	-0.793	8.3738	13.0958	-101.471	0.13581	0.0853	0.03441	0.05402	0.1191	0.1397	27	-6.55833	-8.225	0.008617	0.235409	0.242533	0.721758	0.0941	0.2313	0.0438	-38.1837	-38.698
Insecta	Cicadidea	99	Myopsalta crucifera	-0.1074	1.3954	2.6625	-19.0916	0.50584	0.42606	0.00086	0.01479	0.6441	0.1309	21	-43.05	3.09167	3.78266e-08	0.91778	0.363542	0.791279	0.9106		0.7179	-59.4411	-52.9065
Insecta	Cicadidea	100	Myopsalta leona	-0.2818	5.3638	4.577	-53.8508	0.43585	0.19795	0.13583	0.12589	0.1454	0.0433	49	-4.025	-3.525	0.0120417	0.218221	0.111532	0.74635	0.1767	0.2108	0.2192	-81.5437	-81.1436
Insecta	Cicadidea	101	Myopsalta mackinlayi	-0.3637	6.6907	6.4307	-66.8853	0.55308	0.30884	0.12183	0.165	0.5043	0.0362	29	-22.1083	38.775	5.62628e-06	0.768482	0.272068	0.843237	0.648	0.6442	0.6227	-35.0281	-32.5573
Insecta	Cicadidea	102	Myopsalta xerograsidia	0.0116	0.3163	1.7071	-7.375	0.88631	0.58605	0.00428	0.10088	0.3188	0.0374	52	-29.85	-19.875	9.16585e-07	0.565795	0.26986	0.830974	0.2823	0.4404	0.3047	-54.8645	-59.5079
Insecta	Cicadidea	103	Nanopsalta basalis	-0.7152	8.4266	3.0891	-28.3555	0.04773	0.05762	0.01048	0.04815	0.2346	0.1638	22	-1.90833	6.55833	2.67465e-05	0.649862	0.519771	0.784524	0.5597		0.5871	-127.305	-125.202
Insecta	Cicadidea	104	Neocicada hieroglyphica	0.733	-3.0674	-1.212	8.2852	0	0.04333	0.05576	0.2967	0.0642	0.0057	182	0.344444	3.30833	0.00885898	0.0940748	0.0350586	0.738448	0.0611	0.0808	0.0799	-122.743	-114.074
Insecta	Cicadidea	105	Neoplatypedia constricta	-0.1593	0.2198	12.9437	-14.9061	0.76329	0.81037	0.10699	0.25384	0.2826	0.0269	37	-8.925	6.55833	0.000524756	0.484137	0.211584	0.783032	0.4275	0.5565	0.3898	-17.7889	-17.7893
Insecta	Cicadidea	106	Neotibicen aurifer	0.9011	-0.5518	-0.7491	-22.4615	0.00356	0.6013	0.62983	0.01245	0.3052	0.0655	71	3.775	1.725	0.00087824	0.353801	0.111989	0.803937	0.4776	0.4143	0.3805	-16.9491	-14.107
Insecta	Cicadidea	107	Neotibicen canicularis	0.8756	-2.2544	-1.9436	3.6826	0	0.01726	0.00229	0.52685	0.0948	0.0013	271	-1.04167	-6.875	0.000321554	0.136394	0.0424912	0.803725	0.1621	0.2104	0.1126	-272.884	-272.198
Insecta	Cicadidea	108	Neotibicen davisi	-0.1626	24.5625	2.263	-94.5693	0.7572	0.10018	0.30452	0.12703	0.0414	0.0318	73	-1.81667	24.15	0.0307199	0.0735958	0.0626125	0.711771	0.0592	0.1469	0.0434	-115.469	-112.98
Insecta	Cicadidea	109	Neotibicen linnei	0.8837	-3.5245	-1.5284	10.4601	1e-05	0.04229	0.09969	0.18063	0.0568	0.0072	238	-55	-13.875	0.00809959	0.07761	0.0277606	0.797249	0.0534	0.0899	0.0525	-9.25029	-8.72223
Insecta	Cicadidea	110	Neotibicen lyricen	0.699	-2.7205	-0.8572	6.2838	0	0.00527	0.119	0.14878	0.0802	0.0077	252	-11.275	-51	0.00616015	0.100109	0.0273662	0.772547	0.0799	0.0817	0.081	-5.02626	-6.42996
Insecta	Cicadidea	111	Neotibicen pruinosus	0.5134	2.2589	0.1918	-18.645	1e-05	0.02742	0.73698	0.00347	0.0394	0.0275	304	-0.236111	2.55	0.00199706	0.042629	0.0307191	0.80989	0.049	0.0925	0.0366	-127.474	-120.632
Insecta	Cicadidea	112	Neotibicen robinsonianus	0.8807	-5.6995	-1.9808	24.126	0.27698	0.53319	0.64146	0.61271	-0.0324	0.0048	57	-0.975	26	0.0273768	0.0543492	0.0869245	0.72892	0.2431	0.3463	0.1729	-56.4282	-56.6033
Insecta	Cicadidea	113	Neotibicen similaris	2.5717	-41.0176	-8.7656	163.936	0.00402	0.06164	0.01734	0.07763	0.1957	0.0936	30	8.75	55	0.0197709	0.26558	0.156228	0.809266	0.166	0.4871	0.1338	-38.6797	-37.2612
Insecta	Cicadidea	114	Neotibicen superbus	0.5082	-0.0251	0.2901	-10.0248	0	0.95931	0.51708	0.02214	0.0802	0.0142	344	-55	-19.05	2.00745e-06	0.126042	0.0595984	0.825075	0.1508	0.1654	0.1183	-25.9046	-22.8138
Insecta	Cicadidea	115	Neotibicen tibicen	0.8557	-4.7518	-1.6018	16.2298	0	0.03054	0.03396	0.11673	0.0441	0.0067	355	-25.6917	-6.875	0.000109803	0.0776171	0.0398807	0.799867	0.0361	0.047	0.042	-13.6998	-16.9304
Insecta	Cicadidea	116	Neotibicen winnemanna	1.915	-15.3967	-7.2553	79.9215	0.20095	0.3474	0.3594	0.3545	-0.0683	0.0296	33	0.452778	-0.641667	0.046028	0.0425482	0.130011	0.73436	0.1923	0.4828	-0.0356	-71.9475	-69.8444
Insecta	Cicadidea	117	Notopsalta sericea	0.3381	-1.347	-0.765	9.0138	0.26253	0.81198	0.49126	0.61471	-0.045	0.0085	33	-5.21667	4.15	0.0847024	0.0500321	0.094603	0.743766	-0.1571	-0.0285	-0.055	-6.43318	-5.7601
Insecta	Cicadidea	118	Okanagana bella	0.8276	-1.0403	-1.9699	4.015	0	0	0.00078	0.00027	0.3439	0.0493	185	1.175	-0.2	1.80347e-07	0.39269	0.0972852	0.909234	0.4441	0.5631	0.3885	-65.153	-71.3348
Insecta	Cicadidea	119	Okanagana canadensis	-0.3423	4.6337	5.5149	-38.8664	0.46999	0.11933	0.19839	0.2256	0.0233	0.0867	19							0.7073		0.0612	-5.56136
Insecta	Cicadidea	120	Okanagana magnifica	0.3132	-0.3151	0.6504	-0.199	0.18695	0.49303	0.85611	0.97783	0.0928	0	33	55	-14.325	0.132926	0.161859	0.0626095	0.718173	0.2185	0.2514	0.0548	-17.5501	-16.021
Insecta	Cicadidea	121	Okanagana rimosa	0.612	-1.3676	-1.1858	5.1496	0	0.01702	0.04806	0.24078	0.1862	0.014	82	-1.725	-1.54167	0.00584418	0.248972	0.0744863	0.795797	0.2187	0.2744	0.1966	6.32776	-13.5293
Insecta	Cicadidea	122	Okanagana striatipes	-0.0111	-0.0473	10.7231	-9.9486	0.96533	0.91927	0.00229	0.08431	0.3748	0.027	72	1.175	0.308333	0.00754458	0.412175	0.0627953	0.912817	0.6152	0.6417	0.3964	-22.5651	-23.1095
Insecta	Cicadidea	123	Okanagana tanneri	0.0068	-0.0773	11.809	-10.6643	0.98704	0.916	0.05801	0.22384	0.2701	0.0615	20	-17.2417	-2.98333	0.000580993	0.625114	0.360473	0.665617	0.8029		0.2449	-46.7742	-49.8266
Insecta	Cicadidea	124	Okanagana utahensis	0.812	-1.4966	-1.152	8.6326	0	0	0.01194	0	0.2698	0.175	144	-1.175	1.14167	1.54829e-14	0.404627	0.307032	0.893984	0.4242	0.5353	0.3869	-2.85616	-4.54785
Insecta	Cicadidea	125	Okanagana vanduzeei	0.6126	-0.7252	-1.2958	4.8288	0	0.07413	0.25093	0.27659	0.0456	0.0214	55	-18.0167	-55	0.0130765	0.1351	0.105931	0.774123	0.0143	0.3548	0.0388	23.0202	23.3151
Insecta	Cicadidea	126	Pacarina puella	0.0703	0.1908	3.0007	-8.9211	0.46611	0.6945	3e-05	0.08572	0.2477	0.016	142	2.76667	0.641667	0.000406725	0.298136	0.0653782	0.888009	0.3327	0.3856	0.327	-13.419	-27.6417
Insecta	Cicadidea	127	Palapsalta circumdata	0.5883	-3.273	-0.0232	6.0168	0.05085	0.36917	0.98636	0.70674	0.2165	0.0035	33	0.183333	0.15	0.0444477	0.316663	0.0942619	0.804068	0.2452	0.2895	0.2752	-9.68163	-3.82712
Insecta	Cicadidea	128	Palapsalta eyrei	-0.0618	0.7989	1.0294	-4.5839	0.65112	0.45876	0.01686	0.21109	0.1601	0.0288	48	-35.075	50.55	3.92166e-12	0.711903	0.545392	0.79735	0.5264	0.5827	0.1547	-22.5975	-22.3721
Insecta	Cicadidea	129	Parnkalla muelleri	0.3044	-2.0695	0.5408	3.4194	0.12677	0.26876	0.40982	0.59534	0.2007	0.0064	37	-2.18333	-0.05	3.04399e-07	0.639858	0.408933	0.848112	0.6685	0.5621	0.4287	-173.45	-175.312
Insecta	Cicadidea	130	Pauropsalta melanopygia	0.392	-2.3868	-0.8452	7.9089	0.12222	0.17425	0.36808	0.29732	-0.0118	0.0395	30	-3.41667	9.30833	0.00960238	0.188215	0.218816	0.853461	-0.1363	0.031	-0.0343	2.26906	2.9643
Insecta	Cicadidea	131	Pauropsalta mneme	0.2229	-0.6226	1.3391	-0.9003	0.03707	0.46521	0.02532	0.84127	0.1739	0.0003	110	-4.79167	-6.4	0.0154581	0.218282	0.0434453	0.877929	0.1588	0.2465	0.1835	-2.22414	-2.38158
Insecta	Cicadidea	132	Physeema convergens	0.1122	-0.0658	2.6575	-13.768	0.59511	0.97896	0.12128	0.44294	0.1185	0.0207	27	-52	2.09167	0.00487193	0.363574	0.237505	0.847124	0.5851	1	0.137	-34.7676	-40.5533
Insecta	Cicadidea	133	Physeema labyrinthica	0.296	-1.4852	2.209	-22.7205	0.5424	0.75707	0.55413	0.61811	0.0523	0.0101	25	0.641667	10.65	0.00266295	0.382044	0.298627	0.801309	0.0708		0.3298	5.39839	0.971622
Insecta	Cicadidea	134	Platypedia areolata	0.7315	-1.229	-1.7528	3.1536	0	0.0024	0.01987	0.31845	0.2731	0.0103	72	0.308333	-0.133333	1.58862e-08	0.540325	0.266308	0.868826	0.5619	0.5585	0.4684	-23.9924	-28.2841
Insecta	Cicadidea	135	Platypedia minor	1.3238	-9.8349	-5.5938	53.5355	1e-05	0.01389	0.00191	0.03077	0.5127	0.1275	22	1.075	-0.344444	0.0013939	0.644812	0.240727	0.837047	0.8344		0.566	10.9988	10.6506
Insecta	Cicadidea	136	Platypedia mohavensis	0.2952	-0.1196	0.9069	-2.1837	0.26173	0.81992	0.6826	0.66053	-0.0062	0.0066	31	-1.725	-2.275	0.121988	0.0738839	0.078696	0.652989	0.4641	0.5789	-0.0427	-14.6283	-14.4864
Insecta	Cicadidea	137	Platypedia putnami	0.8279	-1.2559	-1.8348	6.5945	0	0	0.04583	0.00046	0.2039	0.0311	322	0.2	0.602778	2.69867e-11	0.280434	0.106949	0.895879	0.3913	0.459	0.2771	-33.9579	-26.8433
Insecta	Cicadidea	138	Platypleura capensis	0.1892	0.672	2.3257	-17.0283	0.42202	0.69742	0.28941	0.37297	0.0534	0.0228	35	-6.55833	-12.3167	0.0013471	0.306243	0.25326	0.805191	0.0179	0.1637	0.0688	-0.798172	-1.97567
Insecta	Cicadidea	139	Platypleura divisa	0.5319	-0.6863	-0.1534	1.6461	0.24847	0.71087	0.95297	0.87779	-0.0173	0.0008	32	-55	-1.725	0.0125359	0.18821	0.18644	0.783211	-0.3773	0.1354	0.0065	-17.8174	-19.0332
Insecta	Cicadidea	140	Platypleura kaempferi	0.4838	-1.9828	-0.0105	3.0238	2e-05	0.12711	0.97496	0.40804	0.0567	0.0059	111	-1.48056	55	7.35642e-05	0.18088	0.126696	0.803938	0.0954	0.2985	0.1005	-72.2751	-72.1091
Insecta	Cicadidea	141	Popplepsalta annulata	0.0804	0.1575	2.2178	-9.6324	0.7338	0.94742	0.06589	0.39772	0.2759	0.0191	29	-1.60278	0.641667	0.000176587	0.579826	0.290486	0.857201	0.5776	0.6467	0.4629
Insecta	Cicadidea	142	Popplepsalta notialis	-0.355	10.351	7.2395	-104.844	0.15414	0.00119	1e-05	2e-05	0.5848	0.1304	69	0.875	3.65	5.07811e-12	0.736461	0.275283	0.96205	0.7909	0.8473	0.7408	-2.76104	-1.08652
Insecta	Cicadidea	143	Psaltoda claripennis	0.3456	-1.306	1.0882	-1.1557	0.13995	0.45406	0.3206	0.89495	0.2046	0.0003	47	-0.1	0.116667	0.00026047	0.418504	0.200259	0.862915	0.4872	0.4652	0.3507	-22.1626	-27.8685
Insecta	Cicadidea	144	Psaltoda harrisii	0.6451	-1.7315	-0.6024	2.4317	0.00014	0.20186	0.36866	0.64952	0.0633	0.0019	103	-11.4833	21.525	0.0704175	0.0920392	0.0297763	0.8058	0.1363	0.2252	0.0802	-5.12093	-3.1823
Insecta	Cicadidea	145	Psaltoda moerens	0.2586	0.7454	1.2175	-9.9376	0.00043	0.27866	0.00117	0.00712	0.1144	0.0247	265	-2.09167	-3.30833	8.87343e-09	0.19797	0.107338	0.830239	0.1949	0.272	0.1276	-22.9707	-23.7257
Insecta	Cicadidea	146	Psaltoda plaga	0.7869	-2.9821	-0.7938	2.972	0	0.00412	0.11117	0.5829	0.1494	0.001	256	0.1	-0.2	3.34229e-05	0.204711	0.0556713	0.88042	0.2785	0.3491	0.2047	-106.437	-111.229
Insecta	Cicadidea	147	Pycna semiclara	0.9109	-0.2698	-2.2828	-0.5574	0.03102	0.85033	0.3271	0.94613	0.1097	0.0001	31	-4.275	-54.5	0.0455099	0.234204	0.112234	0.767486	0.1691	0.4456	0.0592	-306.469	-297.153
Insecta	Cicadidea	148	Quesada gigas	0.442	0.1159	-0.2485	-0.5134	0	0.60852	0.0837	0.62958	0.0944	0.0024	89	55	6.55833	0.00139954	0.195235	0.0997879	0.756945	0.1521	0.0944	0.1402	-18.104	-19.3201
Insecta	Cicadidea	149	Relictapsalta nigristriga	-0.3641	3.0811	2.4912	-15.9563	0.09767	0.13678	0.00146	0.03203	0.4402	0.1527	21	-4.93333	14.55	1.27092e-08	0.895008	0.539266	0.921287	0.9916		0.5241	-12.0259	-12.0056
Insecta	Cicadidea	150	Rhodopsalta cruentata	0.246	0.2928	-0.2582	0.4935	0.00703	0.69522	0.3648	0.78226	0.0059	0.0014	55	-0.166667	0.563889	0.00387173	0.155996	0.143164	0.713657	0.2125	0.253	0.0882	-19.7154	-18.9962
Insecta	Cicadidea	151	Tamasa doddi	0.1364	0.4442	0.8784	-7.5347	0.49317	0.82538	0.04179	0.19339	0.326	0.035	35	-0.0833333	0.836111	0.00512677	0.448893	0.147076	0.914943	0.7451	0.8217	0.3678	-15.8547	-12.2232
Insecta	Cicadidea	152	Tamasa tristigma	0.5839	-2.6499	-0.3955	4.5432	0	0.01293	0.13878	0.21052	0.1336	0.0115	120	-36.15	54.5	5.01168e-05	0.238255	0.113603	0.840547	0.1668	0.2251	0.1712	-128.207	-120.426
Insecta	Cicadidea	153	Tanna japonensis	0.4809	-1.2733	-0.0009	1.9171	0	0.13626	0.99766	0.43387	0.0952	0.005	112	-11.9	5.5	0.0113079	0.14272	0.0512989	0.811122	0.1519	0.3162	0.1189	-109.059	-109.184
Insecta	Cicadidea	154	Tettigettalna argentata	0.6364	-2.1891	-1.2877	9.9892	0	0	0.08403	0.00235	0.2277	0.0247	295	2.09167	-0.15	0.000464866	0.235625	0.03259	0.87688	0.2258	0.2375	0.2306	21.2592	18.6205
Insecta	Cicadidea	155	Tettigettula pygmea	0.7828	-0.2375	-2.245	-1.8845	0.06099	0.94666	0.48441	0.9399	0.0511	0.0002	35	-3.30833	24.15	0.0438305	0.169225	0.107901	0.70437	-0.0699	0.1395	0.0405	-21.3208	-18.6518
Insecta	Cicadidea	156	Thopha colorata	0.0137	-1.1556	13.4807	-26.4836	0.99039	0.80476	0.70779	0.85423	0.1761	0.0014	21	12.75	-19.05	0.0017802	0.542635	0.312962	0.90009	0.8512		0.4102	-79.878	-76.579
Insecta	Cicadidea	157	Thopha saccata	0.5226	-2.491	-0.2382	7.1652	0.00838	0.1317	0.79225	0.40241	0.0782	0.005	132	-4.4	-7.875	0.00182744	0.141135	0.0664422	0.859173	0.2152	0.2944	0.0998	6.28401	5.68512
Insecta	Cicadidea	158	Thopha sessiliba	-0.1117	1.5077	1.5292	-10.7742	0.26915	0.09639	6e-05	0.00373	0.2777	0.1211	56	-34.7167	49.7	1.52299e-12	0.677765	0.499361	0.834933	0.5327	0.6978	0.2782	14.0054	14.3085
Insecta	Cicadidea	159	Tibicen plebejus	0.5945	-1.8525	-0.7232	6.8216	0	4e-05	0.34082	0.00521	0.1169	0.0269	262	-0.416667	0.05	1.10789e-05	0.155538	0.0650246	0.86165	0.1732	0.221	0.1445	7.75997	-16.6301
Insecta	Cicadidea	160	Tibicina corsica	0.6589	5.3123	-5.0179	-28.4286	0.46093	0.69165	0.48588	0.78614	0.226	0.0037	17							0.5386		0.4948	-22.6227
Insecta	Cicadidea	161	Tibicina haematodes	0.5087	-0.704	-0.7189	2.9669	0	0.06557	0.21766	0.11789	0.0483	0.027	89	-0.758333	-0.416667	0.000952922	0.139108	0.114669	0.772193	0.1323	0.1535	0.1165	-10.9126	-12.0724
Insecta	Cicadidea	162	Tryella burnsi	0.0411	1.1958	0.9319	-7.1313	0.81617	0.62648	0.08077	0.41166	0.0578	0.0147	45	-50.55	7.03333	1.38232e-05	0.398966	0.332671	0.855062	0.0481	0.1948	0.0722	6.11073	5.39147
Insecta	Cicadidea	163	Tryella castanea	0.2121	-1.5506	-1.3832	36.0232	0.2663	0.37262	0.28389	0.03347	0.2239	0.1959	22	-2.55	1.81667	0.00100821	0.45777	0.396358	0.774994	0.4745		0.2845	-60.4884	-58.6885
Insecta	Cicadidea	164	Yezoterpnosia nigricosta	0.9902	-1.8963	-2.0659	5.4854	0.00063	0.04322	0.03969	0.07835	0.1185	0.0472	61	-2.275	-8.925	6.13841e-06	0.351468	0.268515	0.804658	0.4322	0.4057	0.28	-45.4711	-46.4086
Insecta	Cicadidea	165	Yoyetta aaede	0.2119	-1.1218	1.0313	0.404	0.20361	0.48376	0.43786	0.95759	-0.0438	0.0001	22	-28.55	38.025	0.0177848	0.242375	0.245449	0.850842	-0.7069		-0.0887	-9.6542	-9.12906
Insecta	Cicadidea	166	Yoyetta abdominalis	0.4025	-1.6019	-0.1632	4.7119	0.00264	0.27006	0.81592	0.56605	0.0058	0.0057	59	-49.7	-55	0.0196807	0.0947707	0.0900942	0.754746	0.1374	0.1078	0.0017	-42.8683	-41.0705
Insecta	Cicadidea	167	Yoyetta celis	0.3649	0.2208	2.0678	-14.4446	0.00656	0.86444	0.00215	0.02113	0.1529	0.0183	250	-0.05	0.680556	6.98514e-12	0.285291	0.149091	0.944711	0.5551	0.5799	0.2847
Insecta	Cicadidea	168	Yoyetta denisoni	0.1134	0.6448	1.3346	-5.6982	0.40527	0.55082	0.08344	0.28457	0.0361	0.0292	40	-0.05	0.875	0.026884	0.132769	0.118405	0.740679	0.1659	0.3541	0.0668
Insecta	Cicadidea	169	Yoyetta fluviatilis	0.4374	-5.2276	2.2209	8.535	0.00809	0.01862	0.05021	0.47193	0.3465	0.0067	52	0.166667	-0.2	0.0210121	0.409394	0.0659422	0.842689	0.4497	0.5402	0.3861
Insecta	Cicadidea	170	Yoyetta landsboroughi	0.1334	-0.2887	1.7854	-1.4895	0.34453	0.84568	0.04605	0.88212	0.1472	0.0005	42	-0.236111	-0.236111	0.025033	0.253655	0.0990929	0.809501	0.1442	0.8241	0.2025
Insecta	Cicadidea	171	Yoyetta repetens	-1.041	14.4426	11.306	-132.044	0.05606	0.32704	0.00012	0.07919	0.6556	0.0152	73	-16.725	-4.4	0.000984477	0.692549	0.0505947	0.985793	0.9205	0.9206	0.6829
Insecta	Cicadidea	172	Zammara smaragdina	0.2788	-0.2821	-0.0655	0.683	0.02909	0.74483	0.73095	0.65287	-0.0754	0.0058	39	-55	-39.525	0.036883	0.0465915	0.11814	0.701024	0.2122	0.0783	-0.0912
Insecta	Cicadidea	173	Zammara smaragdula	0.2861	2.6544	0.1457	-7.2822	0.24177	0.52014	0.75397	0.40734	-0.0333	0.0244	31	-0.1	-0.525	0.00941045	0.17773	0.2143	0.871017	0.263	0.4212	0.2475
Insecta	Cicadidea	174	Zammara tympanum	0.8941	-2.3762	-0.8625	3.5433	4e-05	0.00338	0.00623	0.00665	0.2816	0.2863	24	2.36667	4.65	0.000322702	0.459648	0.441165	0.744922	0.9753		0.4113
Insecta	Formicidae	1	Acanthognathus brevicornis	0.445195	1.39982	-0.607058	-7.33647	0.202834	0.411999	0.60177	0.279289	0.577039	0.0250643	22	-9.88333	-55	8.74e-05	0.811932	0.226401	0.929986	1		0.814822	-24.054	-41.8844
Insecta	Formicidae	2	Acanthognathus ocellatus	0.0873468	0.92554	0.36368	-2.10743	0.34008	0.0562961	0.114613	0.118885	0.0172981	0.0243273	101	1.29722	-4.025	0.000495174	0.111285	0.115494	0.854066	0.245638	0.438327	0.111285	-170.109	-180.262
Insecta	Formicidae	3	Acanthognathus teledectus	0.141288	0.124105	0.138474	0.497761	0.0113687	0.714062	0.25127	0.549866	0.0843577	0.00236715	140	-15.275	0.344444	7.41e-07	0.23382	0.148604	0.880427	0.450111	1	0.23382	-319.226	-344.175
Insecta	Formicidae	4	Acanthomyops arizonicus	0.679195	-1.86576	-2.80598	15.7514	0.00474476	0.00532409	0.442996	0.0940297	0.231708	0.0341835	66	-0.1	1.04167	0.0189115	0.264773	0.0657215	0.755936	0.440338	0.475058	0.264773	-175.567	-178.47
Insecta	Formicidae	5	Acanthomyops coloradensis	-0.0809073	0.672859	8.37525	-18.9908	0.794156	0.422964	0.141385	0.195763	0.0424588	0.028316	59	-1.35833	-0.680556	0.00145875	0.180053	0.158793	0.785909	0.371195	0.444922	0.194524	-11.6848	-11.4007
Insecta	Formicidae	6	Acanthomyops interjectus	0.800369	-1.22877	-2.03987	2.89956	5.11e-08	0.0274809	0.0734952	0.697186	0.111046	0.000688797	197	-55	13.425	1.34e-06	0.212032	0.100129	0.822628	0.146395	0.128057	0.212032	-36.8643	-38.0578
Insecta	Formicidae	7	Acanthomyops latipes	0.510091	-0.895269	-0.648945	4.88138	3.28e-09	0.00228715	0.359298	0.156884	0.176929	0.00694557	240	-43.05	54	0.00029357	0.214846	0.0443867	0.775334	0.196205	0.216452	0.214846	-25.5043	-26.5283
Insecta	Formicidae	8	Acanthomyops murphyi	0.64606	-0.577972	-0.00861599	-7.11277	0.0227632	0.572054	0.996908	0.574581	0.278532	0.0047061	50	-3.775	-3.2	0.00391588	0.39493	0.113978	0.821339	0.519846	0.502875	0.398935	-109.376	-108.677
Insecta	Formicidae	9	Acanthomyops occidentalis	0.236786	0.731286	2.72705	-18.3937	0.578694	0.590101	0.650003	0.335936	0.17602	0.0263617	31	1.04167	-0.344444	0.00231407	0.398718	0.22679	0.776878	0.407287		0.398718	-8.2107	-7.86575
Insecta	Formicidae	10	Acanthomyops subglaber	0.601745	-2.27252	0.857002	-12.7831	0.207687	0.54426	0.796774	0.674042	0.154564	0.0040028	39	-55	-2.18333	0.103138	0.21318	0.0579912	0.81895	0.166476		0.23359	-17.1506	-18.9235
Insecta	Formicidae	11	Acanthoponera minor	0.255211	0.0468957	-0.00837421	0.192704	0.000134176	0.915681	0.953116	0.857046	-0.0143144	0.000266564	125	-55	1.60278	0.00861849	0.0418773	0.0550988	0.767943	0.0365183	0.15463	0.0543007	0.348827	-1.77897
Insecta	Formicidae	12	Acromyrmex aspersus	0.529178	-0.447654	-1.12155	2.28497	0.000895249	0.375057	0.0701528	0.307679	0.0500666	0.03679	29	50.55	14.325	0.139162	0.0934804	0.0755524	0.698934	0.173808		0.0817409	-243.867	-243.842
Insecta	Formicidae	13	Acromyrmex coronatus	0.426139	-0.690563	-0.443384	2.08403	1.56e-09	0.00703259	0.0268037	0.00755404	0.0398701	0.0571594	125	-6.4	-5.64167	9.49e-12	0.307002	0.317828	0.841342	0.299357	0.543475	0.307002	-19.2679	-18.0425
Insecta	Formicidae	14	Acromyrmex echinator	0.427456	-0.0455732	-0.670682	1.27099	0.00723812	0.960496	0.167941	0.699229	0.0783469	0.0032459	44	-6.4	-0.166667	0.0171904	0.198677	0.115181	0.816036	0.147961	0.55564	0.21463	-227.1	-231.117
Insecta	Formicidae	15	Acromyrmex hystrix	1.01886	-4.04886	-2.87431	14.8743	0.00209672	0.0373359	0.00410028	0.0233305	0.349857	0.190168	22	-2.76667	-3.525	6.36e-08	0.834909	0.605927	0.791139	0.925013		0.843592	-33.1256	-37.9239
Insecta	Formicidae	16	Acromyrmex lundii	0.563861	-1.37602	-1.14738	6.89116	0.0391553	0.697784	0.175374	0.593532	0.153053	0.0108337	24	-0.0833333	-0.602778	0.0470211	0.297879	0.136769	0.773326	0.295958		0.325208	-11.0434	-13.4439
Insecta	Formicidae	17	Acromyrmex octospinosus	0.402914	0.162941	-0.337457	0.0221032	5.81e-14	0.761177	0.0371726	0.990023	0.0555785	7.48e-07	199	-39.525	0.0166667	0.00971753	0.0874903	0.0314291	0.788078	0.0798579	0.110659	0.092104	12.093	12.3542
Insecta	Formicidae	18	Acromyrmex subterraneus	0.191456	3.81908	0.782426	-21.3008	0.764574	0.44852	0.817844	0.438743	0.0731327	0.0240613	25	-24.15	-29.85	0.0784403	0.179373	0.117022	0.802797	0.382711		0.193463	-120.734	-125.869
Insecta	Formicidae	19	Acromyrmex versicolor	0.262483	-0.490195	3.32125	-4.29306	0.000257675	0.332048	0.0730283	0.532846	0.0237938	0.00344287	112	0.641667	-0.680556	0.000578503	0.12246	0.0994428	0.81185	0.122401	0.185417	0.12246	-13.624	-13.5416
Insecta	Formicidae	20	Acropyga acutiventris	-0.0910926	2.43947	1.04551	-7.65763	0.608439	0.230459	0.0999789	0.303409	0.0304833	0.0126875	83	-55	2.98333	0.0523463	0.0633269	0.0443295	0.715863	0.0559184	0.0304833	0.0728639	-69.4819	-69.4592
Insecta	Formicidae	21	Acropyga exsanguis	0.193177	0.442045	0.0870624	-0.3828	0.00200563	0.23859	0.543049	0.689915	0.0172865	0.00103313	153	-11.4833	-39.9167	0.004266	0.0688744	0.0516028	0.849934	0.0409335	0.714004	0.0669056	-28.905	-27.8896
Insecta	Formicidae	22	Acropyga fuhrmanni	0.177794	0.394223	0.0810911	-0.317135	0.00255605	0.232162	0.55873	0.720253	0.0437552	0.000602862	205	-6.71667	-3.30833	4.69e-07	0.15694	0.112124	0.944558	0.310245	0.667929	0.1606	-206.252	-213.819
Insecta	Formicidae	23	Acropyga myops	0.273177	-0.443739	0.650485	-1.76185	0.00675543	0.649999	0.302527	0.798247	0.0435507	0.000740022	86	0.525	-4.4	0.0573459	0.0842844	0.0400361	0.777453	0.137893	0.102405	0.0907358	-396.342	-408.422
Insecta	Formicidae	24	Acropyga pallida	0.401441	-0.495937	-0.204709	-1.32401	0.0174999	0.76225	0.792391	0.870331	-0.0172777	0.000414075	67	-30.5333	0.563889	0.0129953	0.0779444	0.0913079	0.805679	0.0975758	0.0655152	0.0865006	-45.6829	-46.8829
Insecta	Formicidae	25	Acropyga panamensis	0.0187038	3.31467	0.30581	-5.40217	0.965504	0.435935	0.766085	0.553989	-0.0676123	0.0160908	25	0.2	-0.236111	0.000305826	0.424386	0.446589	0.897438	1		0.424386	-11.5703	-12.5621
Insecta	Formicidae	26	Acropyga smithii	0.49403	-0.852693	-0.564798	2.32364	0.0359815	0.562689	0.391538	0.592126	-0.0241953	0.00443218	68	0.525	-0.0666667	0.0337429	0.0416616	0.0673403	0.944401	0.416201	1	0.0416616	-24.8387	-33.2508
Insecta	Formicidae	27	Adelomyrmex betoi	0.0686503	0.687099	0.361531	-0.780693	0.84098	0.583252	0.671792	0.809619	0.0518088	0.00151075	38	0.0666667	3.525	0.000929356	0.315153	0.243502	0.735824	0.927774		0.315153	-36.9721	-36.7302
Insecta	Formicidae	28	Adelomyrmex biroi	-1.56309	26.7764	3.45317	-53.1054	0.0276701	0.0206757	0.0149655	0.0188559	0.0969459	0.153032	37	-55	31.5583	0.000930219	0.23619	0.280673	0.752772	0.383738		0.249666	-87.7891	-89.0118
Insecta	Formicidae	29	Adelomyrmex dentivagans	0.704828	-2.03998	-1.87409	7.88322	8.56e-05	0.00268219	0.00414423	0.00301835	0.236305	0.30786	28	8.925	0.602778	3.81e-06	0.551972	0.588453	0.884099	1		0.551972	-10.0911	-4.13619
Insecta	Formicidae	30	Adelomyrmex laevigatus	0.207949	-0.205233	0.158873	0.675389	0.231171	0.720937	0.722927	0.645477	0.241336	0.00441797	38	10.075	-55	0.000775514	0.455007	0.200764	0.896847	0.934984		0.455007	-91.4939	-81.3341
Insecta	Formicidae	31	Adelomyrmex longinoi	0.333493	-0.805608	-0.0803347	1.47181	0.0465308	0.524376	0.846389	0.669907	-0.0269768	0.00309059	62	-50.125	-18.0167	0.002294	0.123572	0.146235	0.892004	0.160898		0.133269	-136.432	-137.447
Insecta	Formicidae	32	Adelomyrmex metzabok	-0.0107673	0.063713	0.450764	1.18634	0.943055	0.956869	0.272107	0.726529	0.273237	0.00191578	48	22.9833	34.7167	0.000150676	0.476081	0.191812	0.929034	1		0.485801	-57.82	-57.6888
Insecta	Formicidae	33	Adelomyrmex micans	-0.486704	1.97021	2.36788	-6.59966	0.356539	0.0919512	0.321118	0.203743	0.362698	0.0360401	31	-50.55	29.525	0.0187481	0.450064	0.114669	0.836485	0.861993		0.450064	-135.543	-135.603
Insecta	Formicidae	34	Adelomyrmex myops	0.0291568	1.90275	0.886053	-7.17761	0.821406	0.00900057	0.0126197	0.00551541	0.243311	0.33693	23	1.66389	-0.380556	0.00103662	0.358352	0.436284	0.696569	0.371966		0.354472	-79.7138	-79.4739
Insecta	Formicidae	35	Adelomyrmex paratristani	-0.289236	1.87369	1.49021	-5.37091	0.405682	0.124234	0.258484	0.259114	0.0362134	0.010505	119	2.18333	8.925	5.21e-05	0.155258	0.126523	0.971379	0.34822		0.156257	-41.178	-34.5912
Insecta	Formicidae	36	Adelomyrmex robustus	-0.409478	1.66172	1.58113	-3.42257	0.190463	0.0921662	0.16221	0.357503	0.115784	0.0108434	71	-10.075	-31.9	9.2e-09	0.454721	0.335255	0.893246	0.737338	0.999999	0.454721	-224.913	-224.338
Insecta	Formicidae	37	Adelomyrmex tristani	0.351118	0.429527	-0.103777	-1.22125	0.000610876	0.175907	0.689479	0.15196	0.137044	0.016641	109	-0.602778	-1.90833	0.00144926	0.201323	0.0791348	0.907401	0.510916	0.922576	0.201323	-168.25	-177.592
Insecta	Formicidae	38	Adetomyrma aureocuprea	0.259461	-0.580666	0.144391	0.863956	0.0302582	0.633077	0.844223	0.911512	-0.0360153	0.00052371	26	6.71667	-4.65	0.123015	0.0719027	0.0954915	0.708977	0.515884		0.0840758	-233.415	-235.449
Insecta	Formicidae	39	Adetomyrma goblin	0.0240122	0.576815	0.847431	-1.48544	0.894588	0.64348	0.247864	0.804079	0.022826	0.00165086	38	-9.88333	-1.35833	0.00176234	0.268833	0.227712	0.862542	0.470204		0.265439	-35.7664	-35.883
Insecta	Formicidae	40	Adlerzia froggatti	0.244685	0.345472	2.07653	-19.1534	0.287254	0.905324	0.266901	0.439718	0.113164	0.00800182	68	0.2	1.48056	0.00211587	0.228511	0.118185	0.814662	0.203502	0.218104	0.239092	-36.9311	-36.9507
Insecta	Formicidae	41	Aenictus binghami	0.189987	0.0532001	0.946171	-3.1618	0.48575	0.973337	0.32249	0.584573	0.118823	0.00841779	33	-1.23611	0.2	0.000213439	0.449327	0.307937	0.816999	0.451007		0.462176	8.7454	8.48282
Insecta	Formicidae	42	Aenictus eugenii	0.0920534	0.773537	1.2771	-3.51154	0.6889	0.419102	0.626714	0.736479	0.0165944	0.00354773	33	-0.875	-1.90833	0.0395201	0.149066	0.1236	0.75682	0.224774		0.159777	-12.1888	-12.435
Insecta	Formicidae	43	Aenictus rotundatus	0.0286534	0.634043	3.61136	-8.68544	0.852553	0.379883	0.0229485	0.156577	0.15426	0.0479736	38	-46.725	-6.71667	0.000140807	0.417218	0.28961	0.750161	0.16772		0.433845	-7.22777	0.0755731
Insecta	Formicidae	44	Aenictus turneri	0.104937	-0.972357	1.76224	-1.11857	0.688786	0.704976	0.196219	0.927979	0.180605	0.000161464	43	-0.680556	0.0833333	0.00470421	0.333982	0.142584	0.806486	0.293904	0.30197	0.347686	-33.8275	-34.0119
Insecta	Formicidae	45	Allomerus octoarticulatus	0.0541235	1.49582	0.286347	-7.13555	0.594844	0.000910381	0.489538	0.0282594	0.595573	0.109585	22	-12.525	1.00833	2.21e-06	0.851407	0.32887	0.847509	0.912142		0.846387	-24.2272	-22.9758
Insecta	Formicidae	46	Amblyopone australis	0.350986	-0.899173	-0.309301	2.77736	2.18e-13	0.00612971	0.21824	0.071186	0.0182397	0.00746992	431	-42.2667	-2.275	0.0045664	0.0292	0.0183537	0.82797	0.0658773	0.111229	0.0314682	2.11055	-1.35068
Insecta	Formicidae	47	Amblyopone clarki	-0.899238	17.6113	10.6339	-169.348	0.434116	0.355176	0.397748	0.426067	0.0450826	0.0317527	21	-16	0.488889	0.00908137	0.342737	0.284759	0.746215	0.533077		0.368187	-34.7305	-53.2978
Insecta	Formicidae	48	Amblyopone denticulata	0.662884	-1.62757	-2.15736	10.8138	0.0204693	0.288366	0.400024	0.47293	-0.0136172	0.0157388	35	-55	-19.875	0.0568647	0.0846566	0.105341	0.643408	0.0123111		0.11518	-154.88	-153.371
Insecta	Formicidae	49	Amblyopone ferruginea	0.417697	-0.424726	-0.463804	2.01274	8.11e-21	0.140629	0.00462337	0.0415809	0.0211569	0.0147578	279	-1.14167	-1.54167	2.1e-07	0.0991211	0.0918807	0.847336	0.12723	0.199091	0.0991211	5.26646	6.00976
Insecta	Formicidae	50	Amblyopone longidens	0.0108566	1.93226	1.75437	-12.4886	0.962718	0.23052	0.305471	0.187343	-0.0329016	0.0535708	36	0.875	0.416667	0.133784	-0.0163292	0.0687227	0.759205	0.0452382		-0.0163292	-17.1728	-17.0559
Insecta	Formicidae	51	Amblyopone michaelseni	-0.0587557	2.7155	3.42753	-25.2652	0.872453	0.330524	0.212068	0.192907	0.00738565	0.0912283	21	-3.525	-1.90833	0.016045	0.225596	0.276707	0.800854	0.807883		0.225596	-172.443	-185.366
Insecta	Formicidae	52	Amblyopone orizabana	0.429906	-0.694264	-0.318101	2.22533	0.137299	0.372963	0.725989	0.375954	0.0419529	0.0208403	38	-1.90833	3.525	0.100249	0.0952431	0.0698097	0.836292	0.375981		0.0952431	-9.41651	-7.73829
Insecta	Formicidae	53	Amblyopone pallipes	0.835598	-1.87348	-2.70861	6.77456	1.88e-24	1.16e-06	1.36e-07	0.0120808	0.136462	0.0134861	408	1.60278	0.488889	0.0001398	0.153846	0.0307421	0.841287	0.160371	0.189142	0.153846	-7.41244	-6.29989
Insecta	Formicidae	54	Anergates atratulus	-0.0436185	1.83214	3.56562	-13.7569	0.862586	0.547886	0.0833469	0.351265	0.00426503	0.0184046	49	-26.925	-2	0.0197905	0.101256	0.109334	0.738465	-0.00373822	0.321485	0.121145	-52.9395	-52.1412
Insecta	Formicidae	55	Anisopheidole antipodum	0.162216	-0.431645	1.10947	3.85478	0.463586	0.85371	0.682231	0.900011	0.00505919	0.000243642	66	-26.6167	0.641667	0.00159216	0.153704	0.142028	0.806901	0.0526657	0.200653	0.153704	-190.926	-190.516
Insecta	Formicidae	56	Anochetus ambiguus	0.331952	-1.09795	-0.445553	6.59583	3.47e-11	0.00824539	0.0744823	0.00409712	0.0279259	0.0329163	249	1.90833	0.641667	0.00039324	0.0449648	0.0497492	0.873756	0.115294	0.144873	0.0473612	-1.06992	-1.0064
Insecta	Formicidae	57	Anochetus armstrongi	0.156587	0.0327155	1.69891	-11.9193	0.287059	0.979221	0.502552	0.547272	-0.0269541	0.00754867	51	-4.275	-3.09167	0.147722	0.0106193	0.0428677	0.770606	0.0135628	-0.0269541	0.0310179	-6.17359	-6.3509
Insecta	Formicidae	58	Anochetus bequaerti	0.0510638	1.77629	0.567752	-7.90664	0.663969	0.0169627	0.28755	0.0767128	0.151539	0.0722511	40	5.075	-15.0333	7.26e-05	0.405027	0.30624	0.730216	0.497254		0.408356	-235.204	-226.818
Insecta	Formicidae	59	Anochetus cato	-0.09398	1.56356	0.725256	-3.16664	0.585619	0.316145	0.133381	0.487127	0.0620444	0.0236636	21	-0.308333	8.925	0.00155217	0.473031	0.373002	0.822919	0.662363		0.473031	-60.8366	-61.2359
Insecta	Formicidae	60	Anochetus diegensis	-0.0384579	2.65721	0.77884	-7.51323	0.822401	0.0122914	0.179107	0.0510261	0.207348	0.0851636	39	50.55	-18.275	0.00186983	0.331216	0.199252	0.848326	0.468553		0.349253	-31.5108	-42.4062
Insecta	Formicidae	61	Anochetus emarginatus	0.637048	-4.38718	-1.53243	15.499	0.00227288	0.096617	0.0232067	0.0791858	0.164227	0.0894798	32	1.23611	1.175	0.0621441	0.17622	0.100312	0.733253	0.385287		0.17622	-10.9576	-10.9019
Insecta	Formicidae	62	Anochetus ghilianii	-0.0423087	5.26419	5.19188	-67.1848	0.975732	0.71166	0.714657	0.636258	-0.030947	0.0113617	22	-0.563889	-28.875	0.280532	0.0229844	0.0575886	0.617016	-0.180978		0.0443447	-32.4486	-28.3689
Insecta	Formicidae	63	Anochetus goodmani	-0.938989	17.6504	8.01106	-104.61	0.203877	0.0860869	0.0704592	0.072738	0.0578153	0.118108	29	0.525	-0.525	0.00174382	0.27955	0.316085	0.915941	1		0.27955	-36.4902	-33.1169
Insecta	Formicidae	64	Anochetus graeffei	0.449633	-0.607215	-0.883592	1.70212	1.41e-08	0.338451	0.000252648	0.383739	0.121984	0.00332891	202	-2.875	-1.29722	4.52e-06	0.207627	0.087694	0.768692	0.229798	0.223081	0.207627	-18.0112	-17.7349
Insecta	Formicidae	65	Anochetus grandidieri	0.183698	0.357098	0.542952	-3.10415	5.93e-08	0.167026	0.000137153	0.0156353	0.0980068	0.015945	335	0.641667	0.00555556	1.9e-08	0.16562	0.0829509	0.912051	0.231103	0.300503	0.16562	-26.2806	-26.1555
Insecta	Formicidae	66	Anochetus inermis	0.0646743	2.99194	0.108615	-1.736	0.661038	0.158645	0.864103	0.845791	0.0426181	0.000234445	156	2.65833	0.875	2.54e-06	0.172538	0.12764	0.90261	0.233652	0.395831	0.172538	-34.4735	-37.0617
Insecta	Formicidae	67	Anochetus katonae	0.159053	0.373648	0.267462	0.162013	0.126661	0.579882	0.514235	0.956889	0.0384097	4.23e-05	68	1.725	7.35	5.71e-08	0.395206	0.340863	0.818759	0.461805	0.458549	0.395206	-596.002	-590.095
Insecta	Formicidae	68	Anochetus levaillanti	0.297867	-1.09762	1.15599	9.74019	0.00325487	0.0173658	0.387659	0.0997815	0.396955	0.0254976	67	-1.175	2.275	0.00117527	0.467865	0.0931847	0.822272	0.526292	0.573086	0.467865	-4.99508	-5.15589
Insecta	Formicidae	69	Anochetus madagascarensis	0.349993	-0.761007	-0.13052	2.08627	4.21e-09	0.222106	0.621814	0.508066	0.00883247	0.00164292	266	-16.2417	8.225	0.00153414	0.0445562	0.0369622	0.929552	0.110266	0.129533	0.0419317	-59.113	-59.3372
Insecta	Formicidae	70	Anochetus mayri	0.275356	-0.457013	0.0356044	1.31023	1.85e-15	0.164857	0.772376	0.233467	0.00863689	0.00171673	822	0.116667	0.2	2.74e-16	0.0850377	0.0778384	0.89592	0.104991	0.103456	0.0850377	-92.0795	-94.4324
Insecta	Formicidae	71	Anochetus neglectus	-0.59096	11.0818	4.15704	-54.8404	0.142107	0.0261652	0.0553824	0.0421113	0.175697	0.168972	24	0.875	1.81667	0.000185987	0.501683	0.452438	0.90176	0.746602		0.501683	-240.824	-240.512
Insecta	Formicidae	72	Anochetus orchidicola	0.189968	0.243105	0.117705	-0.228903	0.0352762	0.552338	0.615775	0.832624	0.00857126	0.00112276	41	-21.25	39.525	4.91e-05	0.367918	0.333519	0.885745	0.734249	1	0.360642	-391.004	-392.878
Insecta	Formicidae	73	Anochetus rectangularis	0.21423	-0.243412	0.450166	-7.50121	0.0733452	0.884561	0.665345	0.594682	0.00135909	0.00530171	55	0.2	-0.116667	0.0157818	0.105173	0.103348	0.700005	0.0873469	0.102812	0.105173	-6.94167	-2.21596
Insecta	Formicidae	74	Anochetus traegaordhi	0.0842618	1.39956	1.60714	-9.89915	0.473699	0.0486058	0.01133	0.032532	0.136248	0.146251	31	-50.55	12.1083	0.00706218	0.219462	0.221144	0.681249	0.253463		0.241178	-130.033	-130.211
Insecta	Formicidae	75	Anonychomyrma itinerans	-0.0149669	2.62176	4.06503	-28.5451	0.956781	0.355841	0.0428062	0.104022	0.114129	0.0424941	58	0.05	1.00833	0.005698	0.193165	0.11737	0.819796	0.184934	0.256683	0.193165	-36.5635	-37.5023
Insecta	Formicidae	76	Anonychomyrma nitidiceps	0.236156	-0.220262	0.716646	-5.19846	0.145913	0.889966	0.55117	0.591298	0.0204759	0.00476056	61	-29.525	-2.18333	0.00223725	0.165513	0.142546	0.767446	0.0692238	0.0464376	0.179739	-33.1413	-28.3619
Insecta	Formicidae	77	Anoplolepis custodiens	0.357336	-0.568918	-0.624563	7.452	2.63e-07	0.0959574	0.341819	0.0263474	0.0274597	0.0154755	314	-0.0666667	1.35833	1.11e-08	0.110744	0.0979618	0.837646	0.178956	0.241789	0.110744	5.63259	7.23925
Insecta	Formicidae	78	Anoplolepis gracilipes	0.210746	0.598774	-0.374298	0.219151	3.55e-05	0.16951	0.032225	0.899429	0.0567921	3.4e-05	444	-0.05	-0.0666667	0.00128638	0.0787362	0.0218295	0.82345	0.0994581	0.150951	0.0803991	25.3184	28.176
Insecta	Formicidae	79	Anoplolepis steingroeveri	0.249247	-0.944275	1.07366	11.2815	1.45e-08	6.34e-05	0.0779363	0.00521048	0.391594	0.0251835	194	4.275	3.775	1.39e-05	0.42614	0.0591928	0.854852	0.461367	0.45818	0.42614	-17.1429	-16.8339
Insecta	Formicidae	80	Aphaenogaster albisetosa	0.648437	-1.3808	-4.94529	15.1707	0.0169857	0.143231	0.449742	0.334489	0.0425699	0.0228881	41	0.236111	0.797222	0.000214372	0.325075	0.284205	0.603967	0.434471	0.491877	0.325075	-186.924	-197.253
Insecta	Formicidae	81	Aphaenogaster araneoides	0.518481	-0.536933	-0.507286	1.21439	6.31e-22	0.0442496	2.19e-07	0.0580627	0.331245	0.0192691	128	6.71667	19.325	1.22e-05	0.410315	0.0964707	0.871961	0.554443	0.70797	0.410315	-74.6184	-74.6096
Insecta	Formicidae	82	Aphaenogaster ashmeadi	-2.68609	47.9305	19.8365	-320.388	0.015707	0.012968	0.00921848	0.0164237	0.0876155	0.0744777	75	-55	55	0.00184844	0.137167	0.12202	0.751133	0.258037	0.245127	0.140401	-251.99	-244.007
Insecta	Formicidae	83	Aphaenogaster barbigula	-0.26584	-0.469779	14.8152	-58.7057	0.516076	0.938402	0.00897539	0.413262	0.30338	0.0105715	46	-23.275	1.60278	9.79e-05	0.508806	0.202303	0.814577	0.552195	0.587613	0.508806	-19.6134	-26.4325
Insecta	Formicidae	84	Aphaenogaster boulderensis	0.477576	-1.60442	5.7924	-2.65505	0.0159674	0.0650736	0.368709	0.901107	0.405879	0.000428294	23	2.98333	-0.836111	0.145355	0.469735	0.055577	0.807122	0.609342		0.469735	-399.23	-395.611
Insecta	Formicidae	85	Aphaenogaster carolinensis	0.731408	-5.29557	-2.08227	23.9442	0.100771	0.385438	0.390145	0.470642	0.0115872	0.00193229	268	-8.05	4.93333	0.000583339	0.0531067	0.0429852	0.788378	0.114369	0.16204	0.0556841	-76.2441	-73.8155
Insecta	Formicidae	86	Aphaenogaster cockerelli	0.3766	-0.943911	-0.144444	7.92157	0.00585628	0.0920687	0.961539	0.444841	0.0301563	0.0071503	81	-15.275	55	0.0745887	0.062505	0.0382859	0.733273	0.140577	0.310831	0.062505	-35.0858	-38.476
Insecta	Formicidae	87	Aphaenogaster famelica	1.01857	-3.04839	-2.61385	10.4724	0.00587724	0.349788	0.0980874	0.431957	0.246191	0.0220888	23	-0.2	1.81667	0.00134934	0.55233	0.286481	0.795731	0.429343		0.55233	-15.3897	-16.0733
Insecta	Formicidae	88	Aphaenogaster flemingi	-16.5819	329.134	91.3318	-1783.64	0.0256764	0.0211703	0.0302777	0.0274231	0.201982	0.163012	28	-35.075	21.525	0.017617	0.227676	0.185851	0.81237	0.687796		0.227676	-18.8738	-18.926
Insecta	Formicidae	89	Aphaenogaster floridana	3.58911	-52.4497	-20.0153	323.814	0.0442127	0.0873256	0.0628904	0.0822374	0.0350743	0.0378838	80	2.36667	-11.275	0.00631169	0.0901656	0.090883	0.719203	0.191489	0.236303	0.0901656	-298.89	-302.819
Insecta	Formicidae	90	Aphaenogaster fulva	0.892845	-1.55988	-3.19246	6.211	1.01e-16	0.0642022	1.06e-07	0.193666	0.132585	0.00407487	362	-5.5	-5.21667	2.01e-05	0.171683	0.0428477	0.797742	0.204376	0.232789	0.173899	-57.8639	-57.4686
Insecta	Formicidae	91	Aphaenogaster gibbosa	0.841308	-2.83128	-5.25957	30.533	2.28e-08	0.0115796	0.00011557	0.0233308	0.225152	0.0511996	82	-5.075	36.9	6.1e-05	0.327039	0.149313	0.841383	0.423314	0.401616	0.327039	-19.2681	-24.5301
Insecta	Formicidae	92	Aphaenogaster gonacantha	0.0655087	1.84723	0.874041	-9.2782	0.827388	0.624964	0.414336	0.512376	-0.051537	0.0213069	23	-55	-10.4583	0.00199282	0.357456	0.374528	0.774706	0.419686		0.388133	-4.75773	-2.17749
Insecta	Formicidae	93	Aphaenogaster honduriana	-4.82449	63.5465	19.9509	-235.872	1.19e-08	1.87e-09	1.57e-09	1.24e-09	0.875807	0.76122	22	0.488889	-1.725	9.86e-73	1	0.867672	0.971867	1		1	-89.5466	-92.2979
Insecta	Formicidae	94	Aphaenogaster huachucana	0.958099	-2.08428	-3.85601	12.5344	0.254979	0.327488	0.771777	0.704834	0.228776	0.00544026	22	-50.125	-55	0.0321253	0.401721	0.153679	0.820179	0.911669		0.426156	-271.249	-269.643
Insecta	Formicidae	95	Aphaenogaster iberica	0.505855	-0.312614	-1.78796	1.13793	3.84e-05	0.585516	0.307793	0.86544	0.0358124	0.00028699	98	-39.525	14.325	0.000249263	0.164442	0.124939	0.807013	0.0388846	0.0358124	0.171072	-53.5511	-48.1568
Insecta	Formicidae	96	Aphaenogaster lamellidens	1.17225	-6.11398	-5.02881	35.3731	0.00899217	0.261902	0.0532056	0.270873	0.0742017	0.00561524	202	13.425	-12.525	0.0402546	0.088134	0.0193396	0.792528	0.094967	0.176666	0.0887079	-35.1253	-34.6073
Insecta	Formicidae	97	Aphaenogaster mariae	3.26159	-25.873	-16.8124	143.674	0.000661179	0.00978386	0.00175955	0.0129982	0.516403	0.105865	33	-7.875	-10.65	0.000800207	0.595159	0.177238	0.862954	0.629719		0.600832	-84.2594	-109.741
Insecta	Formicidae	98	Aphaenogaster mediterrae	0.12711	-0.127208	1.5652	-17.9441	0.757399	0.980349	0.881104	0.893274	-0.0287239	0.000426092	45	-9.88333	-55	0.0338333	0.0790995	0.100898	0.661661	0.0176499	0.259447	0.0870812	-43.0923	-44.1004
Insecta	Formicidae	99	Aphaenogaster megommata	0.219843	-0.147014	0.864513	-7.54555	0.0060337	0.702969	0.753676	0.573572	0.0390006	0.00914544	35	-3.775	2	0.0466273	0.147135	0.107739	0.628317	0.106822		0.173769	-75.0674	-78.2027
Insecta	Formicidae	100	Aphaenogaster miamiana	0.54243	-2.61104	-3.32414	54.6915	0.00779632	0.157295	0.125573	0.108067	-0.000929215	0.0124751	210	-29.85	-5.5	4.84e-05	0.0646528	0.0771157	0.72489	0.0622493	0.052658	0.0625406	-241.609	-240.39
Insecta	Formicidae	101	Aphaenogaster occidentalis	0.397084	-0.395321	-0.752813	2.02105	7.67e-18	0.0170289	0.065396	0.254559	0.0229153	0.00300671	424	1.175	-2.76667	3.12e-06	0.0693938	0.0491556	0.839433	0.108109	0.163165	0.0693938	-50.7351	-45.0365
Insecta	Formicidae	102	Aphaenogaster patruelis	-0.166466	1.3562	9.2998	-41.7441	0.442996	0.521882	0.121434	0.401537	0.00906281	0.0278415	27	-0.272222	0.680556	0.0091125	0.244099	0.235758	0.796866	0.552146		0.244099	-89.0046	-89.552
Insecta	Formicidae	103	Aphaenogaster phalangium	0.0923566	0.828258	0.290661	-1.13361	0.505112	0.269822	0.32984	0.493296	0.00937343	0.00579431	82	-39.525	-2.98333	3.99e-05	0.198359	0.187781	0.906718	0.179075	0.402256	0.1981	-59.7317	-59.4222
Insecta	Formicidae	104	Aphaenogaster picea	0.909652	-4.24803	-2.73579	17.2185	6.24e-09	0.000166794	0.00571021	0.00608802	0.154437	0.0300519	217	-0.0833333	-0.344444	0.000346166	0.175181	0.050508	0.818917	0.214001	0.24134	0.178777	-96.2689	-99.9828
Insecta	Formicidae	105	Aphaenogaster poultoni	-0.25852	1.91382	4.61924	8.3201	0.678608	0.803236	0.545833	0.936818	0.108172	0.000149607	39	-46.725	1.54167	0.00241651	0.316777	0.192285	0.883514	0.195042		0.333882	-165.057	-164.345
Insecta	Formicidae	106	Aphaenogaster pythia	0.476879	-2.74398	-0.598161	9.73409	0.000762477	0.0199976	0.331437	0.0827137	0.114526	0.0460378	61	0.2	-0.1	0.00499116	0.187666	0.115521	0.811398	0.362267	0.462002	0.187666	-30.6833	-34.2607
Insecta	Formicidae	107	Aphaenogaster ruida	0.603422	-1.11285	-1.20255	2.57848	1.08e-06	0.0742969	0.140195	0.510173	0.0344709	0.00121635	346	-55	1.175	2.69e-08	0.116922	0.0829503	0.859991	0.038417	0.133013	0.114551	-93.1827	-102.553
Insecta	Formicidae	108	Aphaenogaster senilis	0.714868	-1.14743	-3.93896	15.3079	1.93e-08	0.214617	0.000273654	0.0987452	0.134215	0.01077	222	-23.5667	0.0666667	1.72e-17	0.37165	0.244981	0.894825	0.502549	0.610039	0.37165	-176.705	-171.176
Insecta	Formicidae	109	Aphaenogaster spinosa	0.460525	-3.77065	1.48309	22.3201	0.0965148	0.124301	0.588198	0.305249	0.26522	0.0242253	34	-4.025	1.14167	0.0214212	0.363573	0.113637	0.753209	0.194465		0.355408	12.4287	9.52912
Insecta	Formicidae	110	Aphaenogaster subterranea	0.610604	-0.789017	-1.11956	2.21212	1.93e-11	0.0189101	0.215495	0.60035	0.173623	0.00101096	226	-55	46.3167	4.07e-05	0.233165	0.0597586	0.825916	0.261698	0.3889	0.233377	-41.0302	-37.8641
Insecta	Formicidae	111	Aphaenogaster swammerdami	0.325064	-1.08435	-0.15598	6.01157	1.7e-17	0.00659474	0.470925	0.0086443	0.037557	0.0222661	303	-34.7167	-0.0666667	1.91e-07	0.100621	0.084704	0.882251	0.179894	0.253578	0.100621	7.78533	-12.1925
Insecta	Formicidae	112	Aphaenogaster tennesseensis	0.732612	-1.63308	-2.12334	6.04203	1.51e-05	0.185313	0.0689969	0.471536	0.0298195	0.00285377	178	-37.65	9.5	0.0223946	0.0557288	0.028324	0.837209	0.0867277	0.173527	0.0557288	-61.1172	-80.5797
Insecta	Formicidae	113	Aphaenogaster texana	0.495285	-1.13647	-0.971708	7.44112	1.04e-09	0.000689577	0.101661	0.0518293	0.302808	0.0208295	130	0.116667	-0.15	0.00150262	0.33691	0.0541384	0.858135	0.363078	0.432653	0.340403	-32.1733	-34.3777
Insecta	Formicidae	114	Aphaenogaster treatae	0.793688	-3.15897	-2.47072	13.4394	7.75e-05	0.15756	0.0163205	0.206439	0.0546727	0.00956977	160	-36.15	-5.64167	0.00145265	0.105197	0.059141	0.772133	0.0576848	0.193746	0.105197	-182.841	-183.547
Insecta	Formicidae	115	Aphaenogaster uinta	0.504496	-1.60688	1.34004	12.0504	0.164795	0.174504	0.846423	0.584055	0.174138	0.00523209	49	-55	-16.2417	0.00244007	0.323582	0.145336	0.802335	0.56578	0.841788	0.323582	-379.752	-372.813
Insecta	Formicidae	116	Apterostigma auriculatum	0.38913	-4.54125	-0.165438	7.05568	0.180001	0.221357	0.810268	0.427554	0.213189	0.0159208	33	-17.5	-0.00555556	0.00335589	0.405105	0.189844	0.844268	0.999289		0.405105	-77.3449	-80.2257
Insecta	Formicidae	117	Apterostigma collare	0.159847	0.244608	0.0687199	0.593703	0.257023	0.849165	0.815583	0.840425	0.0323512	0.00051308	78	-4.93333	-14.55	4.81e-12	0.494344	0.444506	0.903516	0.68377	0.871447	0.494344	-178.411	-175.85
Insecta	Formicidae	118	Apterostigma dentigerum	0.111724	1.04131	0.302864	-2.14748	0.126447	0.0437481	0.0550596	0.0958012	0.0167436	0.025716	109	-10.4583	-19.05	1.82e-07	0.221782	0.225059	0.847638	0.649628	0.999997	0.221782	-144.074	-143.414
Insecta	Formicidae	119	Apterostigma pilosum	0.0624039	2.70905	0.0757534	-6.37682	0.747786	0.0327896	0.912849	0.16393	0.318525	0.0372806	38	5.64167	-1.175	0.0107151	0.405471	0.117177	0.902895	0.501524		0.405471	-33.9235	-33.5947
Insecta	Formicidae	120	Apterostigma robustum	0.250066	-1.0159	-0.0718659	2.85165	0.152224	0.532334	0.851616	0.455794	-0.0227546	0.0217679	28	2	47.575	0.000218811	0.414028	0.410019	0.774204	0.548624		0.434659	-65.5134	-64.9697
Insecta	Formicidae	121	Atopomyrmex mocquerysi	0.554163	-1.51257	-1.66336	9.10722	2.89e-11	0.000167424	0.000807075	0.000249396	0.130731	0.150046	86	-16.725	-1.81667	8.84e-07	0.238114	0.253639	0.773589	0.207401	0.742725	0.242656	-144.175	-148.454
Insecta	Formicidae	122	Atta cephalotes	0.267732	0.459599	-0.0560659	-0.755483	2.02e-30	0.00271226	0.337815	0.113609	0.0657859	0.00392224	599	0.116667	-0.1	1.32e-09	0.118133	0.0560068	0.849127	0.125396	0.192685	0.118133	-271.307	-269.5
Insecta	Formicidae	123	Atta columbica	0.352826	0.285582	-0.0376807	-0.847221	2.83e-05	0.457434	0.847912	0.496198	-0.0226271	0.00889625	55	-10.075	-0.308333	0.00167049	0.151314	0.173174	0.778581	0.166901	0.563125	0.153458	-26.5647	-24.37
Insecta	Formicidae	124	Atta mexicana	0.466077	-0.245837	-0.420141	1.7674	3.68e-33	0.0989258	0.0095138	0.0920887	0.0114872	0.00751842	376	1.04167	-2	9.03e-08	0.0776434	0.0731454	0.860437	0.105462	0.181442	0.0778761	-50.2249	-50.6781
Insecta	Formicidae	125	Atta sexdens	0.760594	-2.42546	-2.18966	12.1754	1.17e-05	0.054419	0.00184742	0.0344613	0.194872	0.0598426	64	2.36667	4.275	0.00625273	0.234509	0.0975921	0.82108	0.239046	0.217751	0.240795	-134.942	-132.315
Insecta	Formicidae	126	Azteca alfari	0.340461	-0.0186748	-0.200784	0.318237	7.09e-07	0.971741	0.331412	0.850696	-0.00234119	0.000289976	124	-3.41667	-1.075	0.00184321	0.0755249	0.0762569	0.782302	0.145336	0.209061	0.0816106	-747.864	-747.032
Insecta	Formicidae	127	Azteca beltii	0.495026	-0.32151	-0.414022	0.340438	3.6e-08	0.308187	0.082866	0.798088	0.174104	0.00204686	28	3.9	0.797222	0.144878	0.24339	0.063635	0.818949	0.543604		0.24339	-52.93	-53.1257
Insecta	Formicidae	128	Azteca coeruleipennis	1.0586	-2.82676	-2.49536	9.25119	4.02e-11	2.94e-07	5.74e-07	2.81e-06	0.45658	0.333538	48	-50.55	34.3583	3.34e-07	0.505409	0.37925	0.837761	0.605371	0.741207	0.505409	-144.011	-141.606
Insecta	Formicidae	129	Azteca constructor	0.486579	-0.629124	-0.48985	1.42714	2.98e-09	0.203903	0.00559405	0.271974	0.0934083	0.012742	88	-2.875	14.7917	0.00740712	0.155907	0.0730852	0.808887	0.191655	0.25121	0.140904	-51.4073	-53.3049
Insecta	Formicidae	130	Azteca duckei	0.766738	-8.67655	-0.906601	15.574	0.0959932	0.162316	0.419019	0.304253	0.13787	0.0398399	25	2.09167	0.875	0.0155146	0.31774	0.197226	0.836269	0.184407		0.31774	-131.661	-132.979
Insecta	Formicidae	131	Azteca forelii	0.313621	0.265172	-0.218163	-1.12619	0.126075	0.925435	0.713584	0.895111	-0.0326705	0.000506349	37	1.81667	-2.76667	0.0496301	0.0822837	0.105881	0.739574	0.1077		0.124765	-56.9129	-56.8609
Insecta	Formicidae	132	Azteca gnava	0.386635	-0.0117563	-0.265557	-0.0451612	0.0202374	0.983117	0.423872	0.978772	-0.0498739	3.64e-05	22	-29.2	-18.275	0.0031281	0.362005	0.353075	0.729817	0.414802		0.362005	-8.73835	-8.09952
Insecta	Formicidae	133	Azteca instabilis	0.292753	0.251617	-0.0944219	-0.119037	8.26e-07	0.565414	0.565613	0.934433	0.0014885	6.17e-05	111	-4.15	-55	0.00129634	0.0938796	0.0899331	0.804649	0.157382	0.217465	0.104702	-114.397	-90.7871
Insecta	Formicidae	134	Azteca nigricans	0.36746	1.14315	-0.146938	-2.58189	0.00225683	0.256442	0.545797	0.300907	0.277316	0.0354358	24	4.4	-43.05	1.4e-06	0.767935	0.462061	0.75798	1		0.776008	-136.503	-135.874
Insecta	Formicidae	135	Azteca ovaticeps	0.25399	-0.0791264	-0.0700981	1.17504	0.0214945	0.9233	0.828688	0.63447	-0.0553144	0.00842276	30	-2.98333	-1.23611	0.00879132	0.186439	0.225167	0.731751	0.280622		0.186439	-23.3461	-26.2107
Insecta	Formicidae	136	Azteca pittieri	0.622382	-0.722678	-0.844036	2.0578	4.48e-10	0.190412	0.000322065	0.268185	0.300532	0.0191345	47	5.64167	0.2	0.0542697	0.340148	0.0561667	0.817031	0.626002	0.615031	0.344692	-20.0916	-20.4891
Insecta	Formicidae	137	Azteca severini	-0.0796268	1.90084	1.2131	-7.72397	0.525345	0.0339161	0.0147785	0.0655157	0.0596749	0.0583029	58	1.29722	0.2	0.00157924	0.168657	0.161549	0.835936	0.482367	1	0.168657	-24.2709	-24.2711
Insecta	Formicidae	138	Azteca tonduzi	-0.0607425	2.03317	0.702181	-4.51728	0.822967	0.383313	0.27465	0.489202	-0.0520843	0.0185136	29	-50.125	15.5167	0.00442344	0.229041	0.269518	0.792887	1		0.246213	-111.647	-112.575
Insecta	Formicidae	139	Azteca velox	0.324631	0.10615	-0.135702	-0.0788256	0.000439864	0.857037	0.631523	0.967377	-0.0524545	3.71e-05	49	-13.875	1.90833	0.00460405	0.121217	0.162854	0.804469	0.0112595	0.0855912	0.141743	-61.1803	-65.1668
Insecta	Formicidae	140	Azteca xanthochroa	0.421292	-0.876194	-0.401179	2.61124	1.33e-11	0.00472602	0.00168255	0.00107785	0.111899	0.109015	94	9.5	32.925	0.000654975	0.12102	0.117842	0.781529	0.20807	0.230699	0.130315	-48.2397	-48.0295
Insecta	Formicidae	141	Basiceros manni	0.460991	-2.41383	-0.514526	6.0353	0.000561045	0.05044	0.0624178	0.0295694	0.0788569	0.103867	46	0.602778	-0.525	0.000310933	0.245197	0.259118	0.778144	0.407258	0.963005	0.245197	-55.4599	-54.2915
Insecta	Formicidae	142	Basiceros militaris	0.679436	-5.85653	-1.53246	15.9595	0.232704	0.342335	0.458579	0.472021	-0.000369356	0.0257094	22	-1.175	3.2	0.074875	0.140357	0.146332	0.681199	0.115341		0.140357	-114.219	-115.143
Insecta	Formicidae	143	Belonopelta deletrix	0.0944651	0.522365	0.368475	-1.15239	0.1776	0.0421955	0.0892811	0.183599	0.0250421	0.00928884	188	40.3083	-1.81667	3.77e-05	0.102614	0.0856159	0.965344	0.151248	0.323484	0.105967	-17.3754	-17.7331
Insecta	Formicidae	144	Bothroponera cambouei	0.255991	0.0942158	0.224078	-1.87275	0.000112112	0.786196	0.362158	0.241677	0.0433807	0.00549128	241	-6.4	-9.69167	5.57e-10	0.182244	0.142619	0.860329	0.237986	0.332414	0.184478	-19.6331	-19.6539
Insecta	Formicidae	145	Bothroponera cariosa	-0.0703851	2.03162	0.771254	-8.59066	0.680766	0.0489711	0.238685	0.0906414	0.177543	0.132331	21	2.45833	10.075	1.23e-05	0.691742	0.5694	0.811504	0.745751		0.685611	-228.789	-222.729
Insecta	Formicidae	146	Bothroponera crassa	0.227076	0.566324	-0.205636	-0.748247	0.0863836	0.37809	0.705047	0.832315	0.0621977	0.00112303	39	-1.23611	7.35	0.000299994	0.356966	0.27262	0.828192	0.441934		0.356966	-94.6556	-98.2534
Insecta	Formicidae	147	Bothroponera soror	0.521661	-1.14816	-0.59355	3.95589	6.82e-05	0.0450222	0.23709	0.133253	0.0759829	0.0626577	36	7.03333	-2.45833	0.00977009	0.196952	0.173258	0.89628	0.53059		0.241637	-19.7566	-19.5301
Insecta	Formicidae	148	Bothroponera talpa	0.00770006	0.851989	0.625307	-1.35459	0.972288	0.475182	0.448105	0.789396	0.131555	0.00303944	22	45.0917	-55	0.0956073	0.255883	0.109606	0.787713	0.927525		0.266036	-255.891	-255.239
Insecta	Formicidae	149	Bothroponera wasmanni	0.351421	-1.64491	-0.358377	7.98274	3.44e-06	0.012116	0.381597	0.0380323	0.0644235	0.0254332	162	-55	0.416667	2.52e-06	0.16467	0.123812	0.897092	0.161651	0.339879	0.16467	-438.225	-439.377
Insecta	Formicidae	150	Brachymyrmex cavernicola	0.211265	0.0169649	0.0589812	0.0908801	0.00269064	0.97193	0.739812	0.946489	-0.0206826	4.58e-05	102	0.2	-0.272222	0.0087581	0.0487288	0.0673954	0.864862	0.427451	0.887924	0.0487288	-21.4526	-22.893
Insecta	Formicidae	151	Brachymyrmex cordemoyi	0.0790945	0.484928	0.500205	0.419459	0.534856	0.77836	0.332847	0.954774	0.0373149	2.1e-05	149	-0.272222	0.236111	0.000538763	0.113865	0.0750198	0.85847	0.214246	0.311377	0.113865	-17.5407	-17.5976
Insecta	Formicidae	152	Brachymyrmex depilis	0.552227	-0.903908	-1.29402	5.44985	8.26e-22	0.000273995	0.0004854	0.026409	0.0244587	0.00849519	570	-55	-1.10833	5.93e-17	0.130493	0.113971	0.831897	0.0652484	0.134279	0.130493	-60.3973	-57.9501
Insecta	Formicidae	153	Brachymyrmex heeri	0.311606	0.34783	-0.0880597	-0.66894	8.44e-11	0.110017	0.58016	0.370554	0.0408928	0.00577861	135	-50.125	-16	9.52e-05	0.14128	0.103918	0.73639	0.111908	0.222843	0.14128	-34.6607	-36.4601
Insecta	Formicidae	154	Brachymyrmex incisus	-0.0420875	3.03762	0.857926	-10.8057	0.86224	0.0128567	0.563814	0.237994	0.387776	0.0307969	30	19.6	-13.425	0.021387	0.474604	0.108643	0.905691	0.534765		0.474604	-169.11	-164.685
Insecta	Formicidae	155	Brachymyrmex longicornis	1.0457	-2.61856	-2.0791	7.51153	1.76e-05	0.0156595	0.00924632	0.0495246	0.295025	0.081416	37	-54	-8.925	0.00962998	0.354075	0.135546	0.9173	0.868557		0.349993	-222.676	-223.82
Insecta	Formicidae	156	Brachymyrmex minutus	0.236597	0.933045	-0.00145682	-1.32097	0.00142724	0.111761	0.993649	0.412025	0.0616928	0.00384671	166	-4.93333	0.272222	4.37e-06	0.173149	0.113276	0.831873	0.239901	0.40382	0.178186	-36.9281	-43.8035
Insecta	Formicidae	157	Brachymyrmex obscurior	0.411417	-0.637401	-0.368193	2.80787	1.16e-05	0.426678	0.459339	0.493517	-0.0131898	0.00277386	173	-55	-1.48056	6.6e-07	0.122666	0.13626	0.722555	0.0155483	0.139578	0.122666	-79.1423	-143.448
Insecta	Formicidae	158	Brachymyrmex patagonicus	0.732161	-1.59109	-1.79925	6.37604	6.71e-28	0.00437209	2.73e-09	0.00525702	0.168094	0.0255528	259	0.183333	1.41944	2.71e-09	0.253572	0.110037	0.838457	0.270593	0.321543	0.253572	-166.077	-165.762
Insecta	Formicidae	159	Brachymyrmex pictus	0.19344	1.51354	0.313321	-5.29835	0.0100997	0.000822364	0.110964	0.00103201	0.232537	0.142491	65	50.55	-35.7917	2.31e-11	0.561741	0.456264	0.891369	0.605613		0.567923	0.505816	-2.88184
Insecta	Formicidae	160	Brachymyrmex santschii	-0.768283	2.77131	2.79315	-7.59641	0.160452	0.147717	0.0625658	0.135127	0.125904	0.0373122	55	13.65	-55	1.09e-06	0.429207	0.323765	0.908859	1		0.446213	-28.243	-25.5898
Insecta	Formicidae	161	Calomyrmex albertisi	0.612284	-5.52053	-0.970332	17.0712	0.0643338	0.167307	0.473542	0.306422	0.0191091	0.0201501	53	-55	7.03333	4.12e-05	0.291278	0.276617	0.836861	0.322192	0.494809	0.301768	-163.641	-163.747
Insecta	Formicidae	162	Calyptomyrmex beccarii	0.541997	-1.7789	-1.04098	7.55422	0.177478	0.732262	0.492893	0.727702	-0.0628254	0.00633016	22	-5.925	-1.81667	0.00217123	0.373948	0.380707	0.709039	0.271087		0.377797	18.9144	18.9496
Insecta	Formicidae	163	Calyptomyrmex kaurus	0.567877	-0.546771	-0.705041	-6.40062	0.132863	0.907123	0.697453	0.770037	0.330062	0.00267775	23	-0.525	0.272222	0.0464649	0.456691	0.112039	0.882534	0.924428		0.453259	-109.345	-111.307
Insecta	Formicidae	164	Camponotus abscisus	0.155163	0.511755	0.185514	-0.651623	0.225754	0.267589	0.495515	0.530394	0.0474426	0.00533564	72	-55	-55	0.0615939	0.0902018	0.0462881	0.833378	0.214094	0.223066	0.103348	-90.4367	-78.8922
Insecta	Formicidae	165	Camponotus acutirostris	0.694524	-1.97911	-2.68582	18.5984	0.00054602	0.00311855	0.326782	0.0470329	0.342228	0.10253	29	1.90833	0.525	0.0105506	0.408283	0.161509	0.770759	0.367721		0.408981	-66.6212	-64.8782
Insecta	Formicidae	166	Camponotus acvapimensis	-0.0309891	1.62453	1.71656	-10.2639	0.750246	0.00668319	0.000237184	0.00483635	0.279047	0.166729	40	-21.525	-0.380556	0.000103925	0.410038	0.287644	0.87713	0.662679		0.39374	5.45073	4.13983
Insecta	Formicidae	167	Camponotus aeneopilosus	0.227805	-0.0579933	1.43311	-8.94552	0.00808696	0.942334	0.0249816	0.190289	0.124102	0.00696807	218	-4.4	0.236111	7.09e-13	0.306339	0.186686	0.883706	0.353344	0.575229	0.309486	2.55443	-1.8536
Insecta	Formicidae	168	Camponotus aequitas	1.58826	-1.38184	-21.1264	45.5542	0.416257	0.859668	0.371719	0.630343	0.235579	0.00625149	30	-0.00555556	-0.0388889	0.519497	0.241053	0.0111589	0.806213	0.90854		0.262539	-21.2035	-21.8046
Insecta	Formicidae	169	Camponotus aethiops	0.575042	-1.03374	-1.29866	5.45872	2.78e-09	0.0185474	0.185951	0.217147	0.069804	0.00854952	168	-55	55	0.00877555	0.09972	0.0379281	0.745082	0.0889033	0.069804	0.105146	-188.737	-189.786
Insecta	Formicidae	170	Camponotus ager	0.0405609	1.02969	0.343619	-1.46566	0.799407	0.489836	0.371891	0.692357	0.0218667	0.00370031	43	0.416667	-0.525	0.0710567	0.0975693	0.0739957	0.813398	0.2644	0.44469	0.0975693	-29.4522	-26.9479
Insecta	Formicidae	171	Camponotus alamaina	0.393654	-2.3898	0.208698	7.76621	0.000256916	0.0227416	0.748788	0.222314	0.254856	0.0163918	70	1.81667	-0.2	0.0370723	0.286664	0.0468172	0.901332	0.31645	0.55702	0.286664	-53.8601	-53.087
Insecta	Formicidae	172	Camponotus albicoxis	-0.246641	1.60924	1.10062	-3.03662	0.40778	0.144907	0.386021	0.519282	0.186186	0.0115671	31	12.525	13.875	0.271107	0.210256	0.0332299	0.790749	0.19305		0.201831	-32.3328	-30.586
Insecta	Formicidae	173	Camponotus americanus	1.09997	-4.71418	-4.31409	24.6594	1.4e-18	2.31e-05	2.79e-08	0.000822606	0.166533	0.0316266	302	1.23611	0.563889	0.000156759	0.175172	0.0401794	0.813002	0.224808	0.2541	0.175172	-4.12077	-4.14269
Insecta	Formicidae	174	Camponotus anthrax	0.746367	-3.13803	-4.761	29.3073	0.00690514	0.0614621	0.197074	0.144349	0.101958	0.0611407	34	-6.24167	0.308333	0.000103554	0.420595	0.350811	0.928125	0.740271		0.439191	-126.021	-124.456
Insecta	Formicidae	175	Camponotus armstrongi	-0.0812682	0.494195	7.98238	-37.5676	0.585232	0.755614	0.0169405	0.174609	0.115435	0.0293679	58	-39.525	55	2.94e-05	0.339264	0.241417	0.766299	0.367375	0.341837	0.35185	-53.6364	-53.4939
Insecta	Formicidae	176	Camponotus atlantis	0.023009	1.13108	4.76313	-17.1875	0.862098	0.0745647	0.0964075	0.192984	0.10566	0.0674081	25	46.725	-54.5	0.023263	0.244213	0.188642	0.704191	0.451312		0.278505	-79.9716	-78.4082
Insecta	Formicidae	177	Camponotus atriceps	0.366904	0.241057	-0.358207	-0.256773	3.18e-31	0.150537	0.000334555	0.701645	0.090656	0.000305807	438	-0.0833333	0.380556	0.000191499	0.119079	0.0285334	0.86168	0.137837	0.175195	0.119079	-44.9516	-44.4957
Insecta	Formicidae	178	Camponotus aurocinctus	-0.205182	2.60563	10.0864	-83.7193	0.0137882	0.0110872	1.94e-05	0.00411185	0.212771	0.0267456	248	0.380556	1.00833	0.00118132	0.220125	0.0340108	0.835547	0.277235	0.486034	0.220125	-292.463	-287.881
Insecta	Formicidae	179	Camponotus auropubens	-0.0887529	3.11127	1.93276	-14.6361	0.625583	0.00411317	0.16256	0.100441	0.349313	0.0373198	50	-46.725	-8.225	2.84e-05	0.530129	0.207066	0.863504	0.34681	0.567075	0.535805	-7.72461	-10.8267
Insecta	Formicidae	180	Camponotus baldaccii	0.411952	-4.06185	-1.05409	40.0654	0.695558	0.708465	0.912021	0.680875	-0.0891854	0.00906321	22	-55	-0.2	0.0284351	0.163886	0.225981	0.642014	0.554862		0.178181	-6.09935	-12.1362
Insecta	Formicidae	181	Camponotus barbaricus	0.190347	-0.694677	3.98237	-10.3437	0.601509	0.832042	0.511019	0.861968	0.0782601	0.00130139	23	-12.1083	5.35833	0.0208091	0.308133	0.199828	0.791628	0.364297		0.340757	-80.8553	-79.0383
Insecta	Formicidae	182	Camponotus baynei	0.0328804	0.432771	4.20682	-12.5786	0.919005	0.852257	0.262463	0.663702	0.05352	0.00839301	23	-13.425	2.275	0.0152849	0.304042	0.224753	0.854192	0.145571		0.338839	-9.83281	-10.0784
Insecta	Formicidae	183	Camponotus bertolonii	-0.392278	2.30495	7.38571	-26.786	0.50737	0.638197	0.293166	0.655397	0.0162739	0.0101491	21	-45.9083	50.55	0.00321906	0.411046	0.345706	0.737452	0.856831		0.416702	-275.252	-275.248
Insecta	Formicidae	184	Camponotus bidens	0.128774	1.21215	-0.0992418	-0.508039	0.343822	0.35103	0.811015	0.89801	0.0799846	0.000705665	23	14.1	-35.7917	0.00203743	0.449017	0.319415	0.698198	0.42658		0.451148	-385.962	-377.753
Insecta	Formicidae	185	Camponotus brettesi	0.147117	2.32342	0.2657	-5.14921	0.195058	0.0205227	0.374601	0.100829	0.127962	0.0509841	49	38.775	-55	0.0342253	0.162355	0.083228	0.731584	0.370495	0.298458	0.172467	-30.7565	-31.3399
Insecta	Formicidae	186	Camponotus brevis	0.0428413	2.3284	0.5408	-5.58763	0.826298	0.268559	0.265632	0.287615	-0.0462728	0.0339505	37	0.272222	14.55	0.000964974	0.225071	0.282682	0.83693	0.364255		0.239662	-2.94871	-3.25617
Insecta	Formicidae	187	Camponotus buttikeri	-1.52492	4.76041	20.584	-55.6178	0.196534	0.202695	0.0798021	0.119313	0.306482	0.093299	21	22.6917	-20.15	4.07e-05	0.709636	0.43598	0.848984	1		0.709636	-2.27634	-2.67876
Insecta	Formicidae	188	Camponotus capito	-0.157095	2.3836	6.59028	-41.1984	0.0491566	0.0395327	9.77e-06	0.0279574	0.438631	0.0361575	79	-0.525	0.563889	1.08e-07	0.589888	0.181597	0.834443	0.648416	0.926381	0.589888	-2.03171	-2.39684
Insecta	Formicidae	189	Camponotus caryae	0.62035	-0.777915	-0.809235	-4.23473	0.00305383	0.506344	0.607547	0.772887	-0.000489324	0.00172078	50	21.525	12.75	0.0603008	0.0724723	0.0702154	0.67388	0.0518526	0.0265489	0.0724723	9.72994	9.69523
Insecta	Formicidae	190	Camponotus castaneus	0.847558	-1.16937	-2.91155	7.0451	0.000164734	0.707023	0.0369939	0.722664	0.0975587	0.000220526	517	-2.09167	-24.15	3.42e-05	0.127077	0.0295667	0.77261	0.129225	0.156546	0.128632	-14.3026	-20.6703
Insecta	Formicidae	191	Camponotus ceriseipes	-0.0285963	0.112839	1.5874	21.4362	0.829695	0.945515	0.365411	0.302791	0.328604	0.0121	61	0.308333	6.55833	0.00162776	0.426095	0.104717	0.816465	0.498477	0.460127	0.426095	-23.9822	-21.4002
Insecta	Formicidae	192	Camponotus chalceus	-0.370242	4.55416	10.3103	-86.6994	0.501408	0.501026	0.0846526	0.22743	0.184581	0.0387479	33	-32.5833	42.6583	0.0597187	0.242171	0.0909388	0.912671	0.254397		0.242171	-30.9855	-29.9272
Insecta	Formicidae	193	Camponotus chazaliei	-5.22338	107.296	19.5729	-385.28	0.43157	0.236863	0.437484	0.255703	0.00563916	0.0417781	33	-1.29722	8.925	0.0313433	0.115623	0.141451	0.870009	0.0411615		0.115623	-37.511	-35.381
Insecta	Formicidae	194	Camponotus chloroticus	-0.100003	1.28201	0.173111	-1.51091	0.253736	0.249435	0.404978	0.540083	0.028672	0.00471779	79	8.05	2.76667	0.00450341	0.123965	0.0963458	0.706967	0.242282	0.535015	0.123965	-110.157	-106.798
Insecta	Formicidae	195	Camponotus christi	0.304756	-0.188168	0.0209186	-0.772194	0.000639931	0.719569	0.950757	0.753943	0.0266534	0.000666679	145	-55	-15.0333	1.15e-05	0.150655	0.122085	0.892384	0.190039	0.12325	0.150655	-10.49	-11.2359
Insecta	Formicidae	196	Camponotus christophei	-0.0365237	0.999566	1.16413	-3.80628	0.869872	0.433467	0.259617	0.521656	-0.0365122	0.0221888	21	3.2	-39.15	0.0563081	0.147707	0.178775	0.798567	0.499063		0.172148	-348.795	-349.79
Insecta	Formicidae	197	Camponotus chromaiodes	1.17185	-4.11169	-4.4331	18.1785	1.2e-22	8.02e-05	5.92e-10	0.00455933	0.174185	0.0178887	377	0.758333	2.98333	0.000552101	0.182752	0.0263872	0.799415	0.189423	0.225561	0.182752	-55.3135	-57.5817
Insecta	Formicidae	198	Camponotus chrysurus	0.285723	-0.486123	-0.338789	4.88271	0.11093	0.590313	0.726046	0.397398	-0.0407978	0.0310128	26	20.7	6.875	0.00783606	0.225299	0.265178	0.785726	0.908369		0.237156	13.8999	15.314
Insecta	Formicidae	199	Camponotus cinctellus	0.029336	1.30805	2.68664	-10.1612	0.812949	0.0294345	0.00846309	0.0415293	0.0346013	0.0312405	132	0.1	1.725	2.77e-05	0.13101	0.125441	0.838303	0.182709	0.152983	0.13101	10.689	12.0188
Insecta	Formicidae	200	Camponotus cinereus	-0.303352	3.30949	11.3311	-86.7147	0.168898	0.166073	0.000227618	0.0134551	0.520147	0.0619655	52	-55	-2	0.000506861	0.576906	0.115386	0.846483	0.59964	0.595937	0.57562	-192.078	-191.694
Insecta	Formicidae	201	Camponotus cingulatus	0.189202	0.852333	0.49171	-3.52657	0.737597	0.833554	0.871092	0.885179	-0.168029	0.00125498	21	-0.1	0.719444	0.000871813	0.401667	0.485497	0.777179	1		0.401667	-228.156	-236.324
Insecta	Formicidae	202	Camponotus claripes	0.0351439	0.33882	3.14768	-8.50653	0.463635	0.518915	3.76e-12	0.0242068	0.300945	0.0173282	209	0.719444	3.09167	0.00072974	0.322259	0.0383343	0.813925	0.3214	0.317092	0.324674	-24.9597	-25.7194
Insecta	Formicidae	203	Camponotus clarithorax	0.219089	0.128292	2.44526	-10.0523	0.40664	0.963999	0.546069	0.804471	-0.0234473	0.00109196	59	14.1	-32.925	0.0145303	0.0817386	0.100837	0.713498	0.0162925	0.0934433	0.0844163	-262.023	-256.939
Insecta	Formicidae	204	Camponotus claviscapus	0.462948	-0.59294	-0.447468	1.33665	1.14e-06	0.450794	0.0596669	0.561973	0.0616191	0.00365633	88	-22.9833	1.04167	0.00200701	0.159579	0.0982381	0.851715	0.163516	0.142403	0.159579	-24.6433	-29.1756
Insecta	Formicidae	205	Camponotus cognatus	0.740289	-3.70168	-6.57874	56.4708	0.0735095	0.151491	0.22145	0.183046	-0.0149599	0.0926808	22	-9.88333	3.09167	2.95e-08	0.804572	0.795137	0.944041	0.990699		0.805659	-71.5578	-68.2705
Insecta	Formicidae	206	Camponotus consobrinus	0.164178	-0.52625	2.63123	-6.26007	7.95e-05	0.248731	2.25e-12	0.106626	0.190184	0.00330369	641	-0.272222	0.525	1.77e-11	0.24262	0.0554937	0.86186	0.270224	0.314436	0.24262	-38.23	-38.13
Insecta	Formicidae	207	Camponotus conspicuus	-0.0832786	0.902515	1.45759	-3.39895	0.0669175	0.084873	4.17e-10	0.0737961	0.328178	0.0136897	160	-0.133333	2.55	1.83e-06	0.407636	0.0916483	0.890553	0.494292	0.518296	0.409329	-5.12797	-8.04212
Insecta	Formicidae	208	Camponotus cosmicus	-0.688506	9.20283	8.31516	-82.9465	0.267647	0.00372627	0.0860712	0.00304118	0.248205	0.108256	67	0.941667	2.55	0.000597259	0.283452	0.141901	0.887679	0.651987	0.919247	0.283452	-160.985	-166.42
Insecta	Formicidae	209	Camponotus cowlei	0.444714	-3.84327	-5.08244	66.1703	0.0242711	0.14363	0.220399	0.299985	0.0394229	0.0452008	25	-55	-0.416667	0.113636	0.104046	0.101746	0.665238	0.428316		0.104046	0.133354	-0.0372847
Insecta	Formicidae	210	Camponotus crassus	0.220665	-0.842067	-0.946265	18.1264	0.513299	0.831907	0.608505	0.436464	0.109674	0.0145189	39	-0.05	0.875	0.00082711	0.344592	0.230891	0.792349	0.604578		0.344592	-79.412	-80.2815
Insecta	Formicidae	211	Camponotus cristatus	0.27696	-2.97617	0.32977	24.1027	0.522653	0.59544	0.928445	0.635787	0.153918	0.00458999	43	-4.525	12.525	3.57e-05	0.453856	0.283105	0.863176	0.731656	0.763468	0.459594	-10.2049	-10.9623
Insecta	Formicidae	212	Camponotus cruentatus	0.762342	-2.14235	-2.2542	9.95027	5.44e-09	0.000373253	0.0940527	0.113362	0.291498	0.0122302	148	-0.308333	-0.1	1.52e-07	0.405005	0.123421	0.869664	0.417806	0.444542	0.407958	-166.006	-164.121
Insecta	Formicidae	213	Camponotus cuneidorsus	0.22696	-0.226957	0.0810055	0.780373	0.000192862	0.15028	0.532508	0.0514917	0.175602	0.0456252	72	-5.35833	42.2667	0.0128252	0.204406	0.0732117	0.802794	0.509759		0.21489	-113.37	-111.023
Insecta	Formicidae	214	Camponotus cuneiscapus	-0.00202363	0.499037	4.30309	-9.81823	0.980322	0.216954	0.168605	0.498189	0.107572	0.0075498	56	-22.4	36.9	0.0384682	0.171451	0.0679452	0.715829	0.225974	0.187421	0.181296	-40.5147	-31.4751
Insecta	Formicidae	215	Camponotus darwinii	0.338993	-1.22406	0.207228	5.56624	0.00421509	0.214775	0.788701	0.33621	0.0365916	0.0165038	56	0.758333	-0.563889	0.0315141	0.103369	0.079639	0.76738	0.118901	0.206527	0.098538	-33.5221	-33.5507
Insecta	Formicidae	216	Camponotus decipiens	0.645408	-1.80992	-1.92654	12.5649	1.73e-07	0.0676708	0.0166196	0.213266	0.0193452	0.00701006	219	-53.5	-3.775	1.99e-05	0.0925686	0.0792258	0.755698	0.184104	0.222603	0.0925686	-30.6813	-32.7748
Insecta	Formicidae	217	Camponotus detritus	0.5309	-4.09713	-14.0179	220.634	1.6e-06	0.00011904	0.731484	0.162284	0.489761	0.0363968	30	8.05	-19.05	1.36e-10	0.890141	0.395357	0.747174	0.990593		0.890141	-18.4361	-18.4944
Insecta	Formicidae	218	Camponotus discolor	0.686152	-1.07381	-0.958618	-4.59526	7.38e-05	0.29088	0.362239	0.780775	0.0049734	0.00117777	67	6.875	5.5	0.0816871	0.0508986	0.0450154	0.710414	0.0686951	0.0193061	0.0595929	-133.12	-135.283
Insecta	Formicidae	219	Camponotus discors	0.149226	-0.563876	3.01394	-10.8543	0.0367665	0.505221	0.000178814	0.170762	0.290594	0.0155644	88	1.48056	12.525	1.03e-08	0.510051	0.227454	0.866854	0.617351	0.63976	0.510051	-192.464	-188.89
Insecta	Formicidae	220	Camponotus dorycus	0.794576	-5.55852	-1.54716	16.863	0.0044223	0.0344573	0.103568	0.0658412	0.135492	0.157919	22	-18.7917	1.48056	3.11e-05	0.609734	0.564412	0.805504	0.429868		0.646837	-110.607	-112.995
Insecta	Formicidae	221	Camponotus dromedarius	0.208421	-0.470479	-0.0449314	3.12506	0.447923	0.711023	0.964826	0.565356	-0.0449034	0.0155261	24	55	-6.71667	0.059739	0.113769	0.153502	0.720486	0.186512		0.113769	-64.4962	-63.4939
Insecta	Formicidae	222	Camponotus dryandrae	-0.132445	1.37248	9.86941	-66.3864	0.736803	0.699462	0.0399693	0.13793	0.581998	0.0506563	21	-55	-8.925	0.000998539	0.751917	0.195087	0.859561	0.845283		0.765447	-113.182	-114.269
Insecta	Formicidae	223	Camponotus dufouri	0.229454	0.480592	0.4852	-4.77631	9.27e-08	0.184201	0.00989902	0.00910014	0.144548	0.0344248	174	-0.641667	0.875	4.7e-06	0.213067	0.101755	0.850146	0.284014	0.269964	0.213067	-50.7098	-53.2009
Insecta	Formicidae	224	Camponotus dumetorum	0.582073	-3.16706	-3.70402	38.191	0.024288	0.260959	0.273324	0.314191	-0.0162017	0.0271482	40	13.875	-55	0.000915232	0.232701	0.256904	0.710559	0.070408		0.261232	-15.4246	-15.587
Insecta	Formicidae	225	Camponotus eastwoodi	-0.856813	17.8193	12.3365	-181.925	0.15413	0.119558	0.00899052	0.0374145	0.643563	0.0770231	24	-19.05	1.175	0.0153343	0.670697	0.100618	0.915398	0.657568		0.686249	-40.1159	-42.2844
Insecta	Formicidae	226	Camponotus echinoploides	-0.165298	1.86054	1.45666	-6.47512	0.441849	0.0880904	0.0571613	0.164925	0.0338984	0.0633717	32	12.525	55	0.00265623	0.253617	0.261827	0.854592	0.681214		0.278729	1.00799	3.05211
Insecta	Formicidae	227	Camponotus edmondi	-0.124198	3.29507	1.43216	-12.201	0.539592	0.235657	0.0757253	0.301683	0.0693585	0.0236955	44	-11.0667	-17.2417	0.00265797	0.239193	0.181681	0.796422	0.509501	0.601233	0.272897	-46.694	-46.6449
Insecta	Formicidae	228	Camponotus ellioti	0.675012	-6.87104	-1.26222	32.5749	0.00742187	0.0755425	0.328318	0.10418	0.0954227	0.0769756	34	24.15	-52.5	0.0071601	0.225744	0.195449	0.927014	0.362506		0.212452	-17.0167	-14.4684
Insecta	Formicidae	229	Camponotus emarginatus	0.251967	-0.419954	1.27016	-0.230058	0.0463223	0.523282	0.405106	0.976358	0.0745935	1.68e-05	50	-15.7583	7.525	0.00143016	0.259836	0.173918	0.806477	0.254502	0.369415	0.258632	-347.965	-349.022
Insecta	Formicidae	230	Camponotus empedocles	-0.00786856	0.686003	4.9891	-10.1491	0.98242	0.551631	0.215784	0.444488	0.0971355	0.0262789	22	0.602778	3.525	0.0170557	0.325367	0.221906	0.790792	0.548385		0.342086	-16.7821	-16.2495
Insecta	Formicidae	231	Camponotus ephippium	0.134973	-0.983132	2.56958	-1.79281	0.113239	0.268566	0.0806695	0.89911	0.132396	9.27e-05	152	-55	-0.875	0.000382044	0.203441	0.0697264	0.741789	0.200455	0.307151	0.203441	-22.0779	-21.501
Insecta	Formicidae	232	Camponotus essigi	0.524438	-0.882727	-1.31419	5.18704	8.62e-07	0.0282865	0.187612	0.184909	0.0536013	0.0185701	92	-1.175	0.344444	2.74e-06	0.248937	0.207466	0.888209	0.36884	0.39226	0.254002	-63.969	-66.6694
Insecta	Formicidae	233	Camponotus ethicus	0.411154	-0.375696	-1.27345	4.89487	0.110528	0.861123	0.162837	0.508393	0.212407	0.0162658	23	-29.85	-7.7	0.0891314	0.310126	0.100659	0.705083	0.227579		0.297257	-24.007	-22.8634
Insecta	Formicidae	234	Camponotus etiolipes	0.401211	-0.283278	-1.00338	3.25577	0.0907483	0.837369	0.591938	0.780917	-0.0567047	0.00244627	35	-22.6917	55	0.00538626	0.178087	0.216521	0.628655	0.281571		0.227047	-37.5857	-34.8587
Insecta	Formicidae	235	Camponotus eugeniae	0.165819	2.17787	0.226224	-12.361	0.65381	0.201987	0.935087	0.37987	0.277644	0.0109082	53	-10.2667	-35.4333	0.00686115	0.368724	0.0967333	0.858296	0.383237	0.349881	0.368724	-45.2332	-46.4631
Insecta	Formicidae	236	Camponotus evae	0.0961116	-0.610532	1.33402	13.202	0.636372	0.83603	0.483887	0.666589	0.242624	0.00324167	45	-55	55	0.0458572	0.310463	0.0664557	0.726757	0.499179	0.808067	0.31206	-7.86358	-9.42972
Insecta	Formicidae	237	Camponotus excisus	0.319987	0.447992	-0.250162	-0.454262	5.43e-05	0.206189	0.116559	0.676697	0.185089	0.00146985	98	0.236111	19.325	1.48e-06	0.362753	0.173639	0.931024	0.799748	1	0.369155	-158.401	-159.091
Insecta	Formicidae	238	Camponotus extensus	0.40192	-1.3893	2.0304	-21.5803	0.323064	0.781281	0.586167	0.728862	0.123324	0.00471035	24	38.4	50.55	0.107239	0.227733	0.0955006	0.768069	-0.0253849		0.203816	-48.0661	-46.2446
Insecta	Formicidae	239	Camponotus fallax	0.360719	-0.276354	1.96233	-5.49436	0.001729	0.781228	0.134945	0.645	0.137264	0.00246234	76	-55	0.797222	0.0337234	0.187576	0.0507615	0.729181	0.330894	0.609434	0.187576	-32.7917	-34.5694
Insecta	Formicidae	240	Camponotus fastigatus	-0.74593	12.7473	3.6031	-50.8238	0.00183227	0.000364547	0.00113871	0.0026616	0.466347	0.25792	25	2.76667	-0.875	8.62e-06	0.683888	0.448268	0.763069	0.875392		0.683888	-51.4037	-51.5436
Insecta	Formicidae	241	Camponotus feai	0.115058	2.56569	3.42509	-40.862	0.670464	0.358773	0.541348	0.40155	-0.0668621	0.0375005	22	-16.2417	7.19167	0.07272	0.0759262	0.15989	0.717273	0.310474		0.0722022	-19.0849	-20.5122
Insecta	Formicidae	242	Camponotus fergusoni	-0.766377	6.78325	19.1822	-140.92	0.0201761	0.0382595	0.000543564	0.00892802	0.501725	0.0875678	44	-39.15	55	0.000139218	0.58967	0.169377	0.90544	0.669102	0.977258	0.58967	-12.279	-16.5018
Insecta	Formicidae	243	Camponotus festinatus	0.451403	-0.747369	0.191623	-0.665227	9.03e-08	0.0397328	0.840444	0.891265	0.253853	9.27e-05	152	-2.98333	1.29722	0.000538416	0.31196	0.0570452	0.840035	0.357258	0.386192	0.31196	-131.458	-133.26
Insecta	Formicidae	244	Camponotus fieldeae	-0.3529	6.00064	13.3188	-149.552	0.0239028	0.0364908	7.7e-06	0.00316468	0.669052	0.0543757	59	-0.133333	0.641667	4.29e-12	0.838926	0.215462	0.943949	0.987326		0.838926	13.8751	13.4496
Insecta	Formicidae	245	Camponotus flavomarginatus	0.208531	0.408872	0.284343	-1.34644	0.219348	0.510699	0.846316	0.816562	-0.116428	0.00294575	22	-7.19167	2.275	0.00104775	0.393129	0.439709	0.689438	0.627866		0.424738	-76.7869	-76.9318
Insecta	Formicidae	246	Camponotus floridanus	-10.5333	215.815	58.7901	-1166.14	3.39e-05	1.13e-05	9.52e-05	6.26e-05	0.0733328	0.030648	494	-24.15	-1.81667	1.67e-20	0.197021	0.153583	0.80685	0.263534	0.293969	0.197021	-31.9329	-23.8596
Insecta	Formicidae	247	Camponotus foersteri	0.243518	0.185573	0.230402	-2.17761	0.00019365	0.676242	0.361188	0.316924	0.0332842	0.00888527	111	-5.5	0.488889	3.15e-05	0.17063	0.142485	0.834319	0.183613	0.243797	0.175546	5.37789	4.26069
Insecta	Formicidae	248	Camponotus foraminosus	0.140587	0.0549677	1.01869	-0.532791	0.0145945	0.850832	0.00722899	0.806954	0.245242	0.000648926	71	-55	-1.35833	0.0109846	0.314572	0.0670076	0.820712	0.37788	0.388571	0.31713	-59.7687	-52.8117
Insecta	Formicidae	249	Camponotus foreli	0.439452	-2.10246	3.62864	7.02692	0.00294566	0.0323945	0.0736773	0.576785	0.568144	0.0042998	33	-10.2667	46.3167	0.00313036	0.678534	0.104341	0.894872	0.727035		0.678534	-121.966	-122.452
Insecta	Formicidae	250	Camponotus fragilis	0.386354	-0.802213	0.226257	1.48861	2.5e-05	0.114294	0.867115	0.847499	0.174369	0.000593449	53	-0.308333	0.344444	4.27e-05	0.414944	0.227289	0.811519	0.590916	0.596172	0.414944	-137.538	-159.567
Insecta	Formicidae	251	Camponotus fulvopilosus	0.173489	-0.464215	2.65815	1.87858	7.68e-10	0.00174362	6.31e-05	0.565161	0.224044	0.00053447	482	5.075	0.416667	1.32e-07	0.267471	0.0436908	0.825929	0.295978	0.315561	0.267471	-8.71316	-8.64898
Insecta	Formicidae	252	Camponotus fumidus	0.940721	-2.14069	-2.57103	8.35046	2.43e-07	0.000132007	0.004105	0.0111941	0.429688	0.140969	31	-38.4	38.025	0.00047754	0.541099	0.241239	0.817243	0.587941		0.546628	33.8413	47.9579
Insecta	Formicidae	253	Camponotus gasseri	0.0893753	2.75493	3.38101	-31.922	0.668265	0.310604	0.0520138	0.178416	0.0470645	0.0216922	82	0.166667	1.41944	0.00254256	0.132707	0.104163	0.779648	0.206937	0.23054	0.136343	-221.478	-224.132
Insecta	Formicidae	254	Camponotus gestroi	0.730389	-1.33541	-3.64517	13.5832	0.00296156	0.144376	0.161309	0.27691	0.0152188	0.0418842	30	-2.45833	-4.525	0.000110664	0.425591	0.409804	0.787798	0.368617		0.443173	-124.798	-128.036
Insecta	Formicidae	255	Camponotus gibber	-0.119996	1.49175	1.44856	-5.71636	0.220829	0.0104485	0.000549867	0.0363391	0.217107	0.0683409	54	1.48056	4.525	0.00205002	0.29406	0.140939	0.827419	0.294103	0.437977	0.29406	-47.3071	-46.9489
Insecta	Formicidae	256	Camponotus gibbinotus	0.040923	-0.327457	3.05724	-4.1487	0.08599	0.209025	2.91e-13	0.258767	0.304764	0.00220095	405	-5.075	-4.4	0.00450936	0.316453	0.0138035	0.786844	0.36686	0.475114	0.316453	-49.0486	-58.3836
Insecta	Formicidae	257	Camponotus gouldi	0.368558	-1.43864	-0.206881	6.50877	1.08e-07	0.0450903	0.652982	0.152777	0.0529573	0.0187168	106	2	-0.2	0.000782074	0.135349	0.0987548	0.874854	0.312287	0.408404	0.135349	-682.723	-696.102
Insecta	Formicidae	258	Camponotus gouldianus	0.34418	-4.12447	-3.31149	79.2408	0.000161149	0.000342613	0.127454	0.00446647	0.137293	0.0264734	269	0.380556	-0.236111	0.000186227	0.156265	0.0452324	0.817951	0.2515	0.299975	0.156265	-21.0201	-14.4864
Insecta	Formicidae	259	Camponotus grandidieri	0.115237	0.781166	0.564899	-3.32406	0.0184711	0.074128	0.0164223	0.271507	0.0256236	0.00505894	235	-7.35	4.65	1.23e-05	0.0984453	0.076947	0.824692	0.108511	0.219576	0.0964538	32.0157	32.4746
Insecta	Formicidae	260	Camponotus haereticus	0.0528754	0.890925	1.88975	-9.58992	0.855141	0.753433	0.284157	0.539654	0.026852	0.0103839	37	-34.7167	32.925	5.49e-08	0.602781	0.538319	0.847976	0.618268		0.614681	-24.7268	-23.3909
Insecta	Formicidae	261	Camponotus hartogi	0.34012	-1.25125	-0.559539	5.11285	0.0102856	0.134465	0.581403	0.367154	0.0372526	0.0200629	41	-20.15	28.55	0.00204094	0.241336	0.20884	0.825322	0.504875	0.411501	0.248374	-121.375	-118.816
Insecta	Formicidae	262	Camponotus havilandi	0.291159	-0.192546	0.59069	-0.271372	0.241365	0.86359	0.811206	0.979414	-0.015627	2.56e-05	28	-2.18333	16.725	0.00558825	0.267248	0.25147	0.761351	0.617565		0.267248	-649.044	-650.263
Insecta	Formicidae	263	Camponotus herculeanus	0.309077	-0.24806	-0.00738612	0.0738436	1.28e-74	0.000617177	0.963468	0.921391	0.0369349	5.41e-06	1734	-32.925	-0.0166667	3.23e-09	0.0562442	0.0192813	0.807932	0.0677215	0.10729	0.0567262	-132.516	-131.581
Insecta	Formicidae	264	Camponotus heteroclitus	0.0100089	1.26822	1.0664	-6.87091	0.952545	0.211102	0.158242	0.14861	0.00393304	0.0571851	39	-2.875	-0.525	6.52e-05	0.333262	0.360514	0.816216	0.918261		0.35134	-504.708	-501.146
Insecta	Formicidae	265	Camponotus hildebrandti	0.193268	-0.111333	0.209831	0.429201	0.0234409	0.794938	0.52564	0.830687	0.00961341	0.000336737	136	1.54167	5.5	0.000647931	0.093145	0.0820121	0.89214	0.196763	0.435156	0.0872192	-84.6309	-92.6275
Insecta	Formicidae	266	Camponotus hunteri	0.299712	-0.38933	-0.618563	1.12208	2.45e-11	0.000386533	0.000656745	0.0438455	0.143215	0.0315236	114	-0.236111	0.2	0.00533778	0.171672	0.0592246	0.804003	0.149705	0.159467	0.166164	-69.6959	-73.0945
Insecta	Formicidae	267	Camponotus hyatti	0.133092	-0.0125384	1.83867	-1.90101	0.0617077	0.966936	0.0300973	0.650238	0.100228	0.0013564	138	-4.65	0.875	0.0728466	0.120301	0.0209903	0.802177	0.178685	0.344299	0.126158	-35.928	-36.6365
Insecta	Formicidae	268	Camponotus imitator	0.410591	-2.19912	-0.49913	11.0424	7.11e-11	9.22e-05	0.196742	0.00195062	0.272619	0.115198	67	2	0.2	0.00030164	0.311834	0.152631	0.869806	0.536751	0.834672	0.304587	-51.655	-52.4017
Insecta	Formicidae	269	Camponotus impressus	1.58313	-15.0423	-10.3218	146.777	0.247873	0.522355	0.292323	0.397413	0.0330889	0.00823229	86	-55	3.9	0.000816193	0.149833	0.120856	0.809252	0.128126	0.193518	0.156021	-60.0546	-60.3116
Insecta	Formicidae	270	Camponotus inaequalis	47.682	-974.014	-333.021	6808.41	0.264845	0.258963	0.226385	0.219916	0.283335	0.0499735	24	-1.175	1.00833	0.162242	0.299612	0.0641267	0.842294	0.503135		0.276522	-1019.76	-1020.07
Insecta	Formicidae	271	Camponotus innexus	0.114068	0.183055	1.72021	-8.50157	0.458226	0.905871	0.162903	0.419534	0.0511364	0.0123347	52	-1.81667	7.35	0.00349734	0.196092	0.148763	0.833384	0.307963	0.395385	0.196092	-100.558	-99.0092
Insecta	Formicidae	272	Camponotus integellus	0.269827	-0.413663	-0.0923129	1.59382	2.06e-06	0.239601	0.513401	0.105357	0.0180292	0.0128016	204	-14.55	-9.11667	1.87e-10	0.18825	0.180507	0.935325	0.20826	0.654412	0.190697	-277.416	-285.373
Insecta	Formicidae	273	Camponotus intrepidus	0.697733	-2.71672	-0.67119	2.90105	0.00207735	0.168076	0.643214	0.830003	0.22827	0.000357653	101	-8.575	-10.2667	0.00205089	0.300311	0.0702368	0.868894	0.324317	0.468809	0.300311	-256.954	-252.737
Insecta	Formicidae	274	Camponotus japonicus	0.375517	-0.0528012	0.656121	-3.87818	0.00281614	0.951941	0.225862	0.334473	0.0837782	0.0094825	92	-16.4833	-9.30833	0.00490541	0.154047	0.0774347	0.762198	0.143919	0.389288	0.163527	-80.0759	-81.4831
Insecta	Formicidae	275	Camponotus karaha	0.274926	0.726659	0.36269	-6.21354	0.279491	0.668234	0.712002	0.395931	0.094848	0.0241185	29	-12.525	-55	0.0411185	0.213695	0.130232	0.797468	0.528715		0.243845	-137.734	-127.839
Insecta	Formicidae	276	Camponotus kiesenwetteri	0.0102003	4.09198	2.24513	-32.5825	0.979625	0.448472	0.560745	0.488055	-0.0827171	0.0198886	28	0.680556	-1.175	0.00585615	0.199857	0.271066	0.710674	0.282528		0.199857	4.49743	2.65539
Insecta	Formicidae	277	Camponotus klugii	0.203572	-0.195759	2.34935	-9.13719	0.422253	0.905531	0.454761	0.696633	0.265156	0.00291024	40	-10.8583	11.275	0.00247401	0.429779	0.154871	0.79289	0.467054		0.444301	3.56582	5.40172
Insecta	Formicidae	278	Camponotus landolti	0.347096	0.498133	-0.394585	-1.12799	0.107816	0.770574	0.51453	0.802442	-0.013774	0.00249771	27	0.116667	-0.875	0.000138076	0.466509	0.427363	0.795182	0.590728		0.466509	-5.83587	-8.87188
Insecta	Formicidae	279	Camponotus lateralis	0.431821	-0.751378	0.841993	-1.34386	3.72e-06	0.150439	0.37806	0.806135	0.122618	0.000238612	223	-0.272222	0.236111	0.00310177	0.156813	0.033972	0.791718	0.141685	0.150155	0.158636	-414.265	-414.014
Insecta	Formicidae	280	Camponotus leae	-0.134055	1.81176	5.48911	-36.0691	0.300287	0.0895979	0.109132	0.156845	0.0595227	0.0884829	24	-6.875	23.5667	0.0703034	0.11884	0.140063	0.671522	0.0536805		0.11884	-4.4076	-4.79667
Insecta	Formicidae	281	Camponotus ligniperdus	0.377979	0.0974065	-0.226838	-1.13453	4.98e-21	0.766666	0.516511	0.589203	0.00255435	0.000428124	681	-15.5167	0.236111	7.64e-17	0.0995506	0.0969964	0.807104	0.0526346	0.115923	0.0995506	-61.102	-60.5275
Insecta	Formicidae	282	Camponotus lindigi	0.255583	0.346173	0.18614	-0.559691	0.000512426	0.553867	0.535395	0.884633	-0.0537679	0.000839359	28	-0.380556	-7.35	0.000384875	0.382734	0.388841	0.751863	0.920338		0.418335	-62.8388	-62.9417
Insecta	Formicidae	283	Camponotus linnaei	0.256278	0.212585	-0.0988175	0.728621	6.09e-05	0.620394	0.544631	0.605779	0.0668857	0.00272095	93	-1.04167	-16	0.000361477	0.189376	0.121217	0.837771	0.315156	0.723662	0.189376	-13.4397	-16.4338
Insecta	Formicidae	284	Camponotus longiceps	0.303667	-0.379144	1.01331	-6.74933	0.000298448	0.488413	0.0715081	0.088727	0.144938	0.00900758	278	-9.5	2.55	0.000162305	0.179626	0.0433191	0.872094	0.203616	0.343747	0.180079	-16.8886	-21.9888
Insecta	Formicidae	285	Camponotus loweryi	0.011405	-0.0432311	3.2248	-1.51431	0.929692	0.976438	0.000930244	0.895124	0.685054	0.000168684	34	-17.5	0.0166667	0.0761194	0.716735	0.0289699	0.866733	0.749329		0.722337	-16.4101	-17.019
Insecta	Formicidae	286	Camponotus lownei	0.295051	-1.90277	0.918295	13.4459	0.139463	0.455602	0.684526	0.689855	0.109551	0.00207318	70	-0.344444	0.272222	0.00021265	0.276002	0.161287	0.820318	0.444522	0.516575	0.276002	-145.588	-154.373
Insecta	Formicidae	287	Camponotus lubbocki	0.325683	0.615744	-0.181124	-4.21954	0.106121	0.590894	0.854471	0.502319	0.0425274	0.0147561	31	4.275	-18.7917	0.0112975	0.235497	0.188429	0.79124	0.613302		0.235497	-42.631	-40.7829
Insecta	Formicidae	288	Camponotus maccooki	0.682984	-1.44114	-3.18852	9.9614	8.3e-06	0.00926962	0.0220291	0.0627641	0.178251	0.0651978	47	-3.09167	-2.36667	0.00860692	0.242122	0.124903	0.736408	0.178251	0.178251	0.239094	-369.226	-410.192
Insecta	Formicidae	289	Camponotus macilentus	0.0674852	-2.05663	1.01752	5.22023	0.479103	0.13107	0.225028	0.485019	0.1049	0.013994	33	-0.75	3	0.00972906	0.279723	0.172428	0.530253	0.255211		0.291382	-25.363	-31.0579
Insecta	Formicidae	290	Camponotus macrocephalus	0.430667	-1.30372	0.100378	0.302106	0.0276303	0.462797	0.93035	0.97788	0.100619	1.32e-05	54	0.2	2.76667	0.00394332	0.239572	0.131101	0.812505	0.442165	0.532967	0.239572	-95.2758	-94.997
Insecta	Formicidae	291	Camponotus maculatus	0.259981	-0.214449	0.175288	1.74299	1.24e-30	0.0981103	0.223358	0.0747796	0.0267528	0.0041988	739	-0.0277778	0.488889	7.88e-14	0.0940861	0.0712584	0.789809	0.138479	0.139586	0.0942264	-113.658	-113.768
Insecta	Formicidae	292	Camponotus madagascarensis	0.0607138	-0.0562523	0.745891	1.8683	0.716535	0.957714	0.3878	0.748335	0.121172	0.00194903	48	-32.925	1.35833	7.58e-07	0.497824	0.35456	0.854081	0.415344	0.398813	0.50864	-43.8358	-46.2715
Insecta	Formicidae	293	Camponotus maritimus	-0.257817	3.33843	5.0981	-29.6425	0.083826	0.0158917	0.00360799	0.0218697	0.282393	0.102784	41	0.975	0.416667	0.00562488	0.328233	0.145186	0.915091	0.705502	1	0.328233	24.0594	22.1243
Insecta	Formicidae	294	Camponotus maynei	0.261728	0.625935	0.56909	-6.05132	0.0509127	0.265963	0.283513	0.0456327	0.199412	0.126536	29	-3.525	1.175	0.00124953	0.383783	0.291153	0.824053	0.52156		0.383783	-60.7165	-63.3499
Insecta	Formicidae	295	Camponotus mayri	0.18324	0.0195048	0.0282763	3.55156	0.406284	0.982839	0.988388	0.668264	0.00961118	0.00340742	55	7.35	-7.03333	0.00139588	0.187939	0.171829	0.752966	0.291413	0.31252	0.1835	-10.3644	-6.72364
Insecta	Formicidae	296	Camponotus michaelseni	-0.180258	3.62969	9.965	-85.6567	0.694306	0.433922	0.0510833	0.0981788	0.232246	0.0809206	29	-55	26.6167	0.000615467	0.467905	0.291331	0.7726	0.584926		0.487015	-57.8923	-64.2237
Insecta	Formicidae	297	Camponotus mina	0.188115	-0.339882	3.4919	-4.83201	0.0494177	0.618006	0.0244745	0.623359	0.174557	0.00506127	41	0.133333	-0.641667	0.00087536	0.386453	0.201065	0.748578	0.485832	0.498778	0.383373	-3.9557	-8.32187
Insecta	Formicidae	298	Camponotus minimus	-0.168838	1.94621	5.6925	-29.0607	0.239912	0.217097	0.00948424	0.213642	0.298731	0.0126574	88	-25.075	20.7	6.5e-05	0.409834	0.119929	0.829671	0.352284	0.406599	0.406645	-490.743	-493.255
Insecta	Formicidae	299	Camponotus mocquerysi	0.19091	1.0637	0.855544	-10.1173	0.616581	0.750301	0.46569	0.393785	0.149404	0.0268662	25	2.275	0.875	0.0742326	0.245513	0.110962	0.818452	0.842597		0.245513	-73.36	-73.2507
Insecta	Formicidae	300	Camponotus modoc	0.344516	-0.353731	-0.451479	0.309068	4.16e-29	1.22e-05	0.00324165	0.631889	0.091236	0.000453033	462	-8.925	-4.79167	0.00134625	0.110978	0.0200669	0.80369	0.119499	0.144239	0.110978	-61.3553	-58.5917
Insecta	Formicidae	301	Camponotus morosus	0.404617	-0.313248	-0.349548	1.65123	0.00115972	0.509329	0.375309	0.354826	-0.0321371	0.0160591	57	0.1	0.133333	0.0019955	0.125412	0.165168	0.805349	0.148921	0.656648	0.125412	-55.9752	-57.7654
Insecta	Formicidae	302	Camponotus mucronatus	0.210503	1.07828	-0.104447	-0.87569	0.0619424	0.357007	0.729207	0.801179	0.0706859	0.00129707	47	-13.65	-0.875	0.000284995	0.317165	0.231701	0.810567	0.254921	0.462319	0.332653	-67.9303	-67.7599
Insecta	Formicidae	303	Camponotus mus	0.82788	-1.70354	-2.49345	10.7508	1.82e-05	0.0839822	0.0228763	0.225228	0.166879	0.0268182	48	-12.75	9.88333	0.00484679	0.281907	0.134504	0.790761	0.430152	0.46935	0.281907	-14.0632	-21.5054
Insecta	Formicidae	304	Camponotus mystaceus	0.160039	-0.497788	1.0241	10.33	0.00298377	0.0682885	0.282297	0.0343166	0.323975	0.038728	82	-24.15	0.641667	0.000836308	0.379797	0.0924821	0.829254	0.3957	0.587853	0.379797	-24.2845	-27.095
Insecta	Formicidae	305	Camponotus nearcticus	0.589549	-0.636937	-0.843886	-1.25148	9.59e-16	0.0977512	0.114879	0.748207	0.0341711	0.000213363	468	0.0666667	1.725	0.000262279	0.0613277	0.0271955	0.854891	0.0854143	0.0939874	0.0602375	-66.2949	-65.175
Insecta	Formicidae	306	Camponotus nigriceps	0.0618691	0.00649941	2.97512	-7.86588	0.14403	0.98936	2.44e-12	0.0930805	0.328888	0.00483976	394	-0.452778	0.525	1.07e-06	0.364088	0.0397711	0.841895	0.373894	0.414878	0.364088	-40.0694	-41.3927
Insecta	Formicidae	307	Camponotus nigroaeneus	0.364168	0.18204	0.84254	-7.17942	0.135949	0.926208	0.674392	0.640738	-0.0626364	0.00738568	33	-1.35833	-5.5	0.00467208	0.191219	0.237442	0.742992	0.446529		0.191219	-469.353	-471.208
Insecta	Formicidae	308	Camponotus niveosetosus	0.25887	-0.389841	1.01361	2.5934	0.00108479	0.353265	0.186054	0.528492	0.0525119	0.00149202	254	-0.0833333	2.18333	0.000929295	0.091799	0.0403133	0.867993	0.159112	0.204449	0.091799	-46.6515	-52.4906
Insecta	Formicidae	309	Camponotus nossibeensis	0.622441	-3.16172	-2.151	17.5975	0.00503397	0.030794	0.019403	0.017456	0.178077	0.23994	24	-5.925	55	3.29e-08	0.769267	0.754019	0.943473	1		0.769267	-50.1738	-53.1339
Insecta	Formicidae	310	Camponotus novaeboracensis	0.382225	-0.311566	-0.203076	-1.06666	7.09e-10	0.152654	0.640422	0.465466	0.0417021	0.00175294	293	0.875	0.05	0.00358707	0.0677458	0.0275291	0.775625	0.0893641	0.0910423	0.0702017	7.56039	8.47983
Insecta	Formicidae	311	Camponotus novaehollandiae	0.357971	-1.81139	0.700213	-3.27217	0.0623026	0.30308	0.56307	0.802094	0.11249	0.00074888	76	-0.166667	0.525	0.0616696	0.154048	0.0406442	0.75051	0.166102	0.275754	0.165166	-111.194	-108.842
Insecta	Formicidae	312	Camponotus novogranadensis	0.259169	0.518302	-0.13075	0.252469	1.35e-09	0.0611415	0.302399	0.806819	0.0985082	0.00021101	257	0.680556	-0.0166667	0.00134072	0.134287	0.0355709	0.870106	0.214438	0.338563	0.134492	-93.2138	-99.6982
Insecta	Formicidae	313	Camponotus oasium	0.293314	-0.0877739	-0.399722	-2.23744	0.00849838	0.857898	0.712154	0.77865	-0.0213501	0.00294479	29	-7.35	1.48056	2.38e-06	0.586314	0.545502	0.911442	0.95889		0.591942	-341.466	-342.981
Insecta	Formicidae	314	Camponotus obscuripes	0.475767	-0.0998557	0.0791804	-3.1817	0.000549651	0.928326	0.896466	0.525846	0.135035	0.00385563	92	-0.525	7.35	0.00558768	0.204049	0.0705952	0.779	0.271468	0.308101	0.204049	18.0375	16.8825
Insecta	Formicidae	315	Camponotus ocreatus	0.33632	-0.61616	-0.208834	4.1964	8.62e-05	0.0758811	0.870014	0.354358	0.0221638	0.00790953	108	-49.7	8.05	0.00085142	0.11451	0.0976662	0.822304	0.077141	0.109048	0.117949	-116.574	-116.621
Insecta	Formicidae	316	Camponotus oetkeri	-0.0363872	-0.0193185	4.11923	-7.99308	0.349184	0.962467	6.4e-13	0.0605774	0.545251	0.0133792	123	14.325	-1.075	0.000269161	0.581175	0.0484196	0.841548	0.732443	0.750302	0.582669	-27.6824	-21.2098
Insecta	Formicidae	317	Camponotus olivieri	0.143256	0.561606	0.626542	-0.68801	0.558417	0.715248	0.761099	0.961981	-0.0955971	0.000116182	23	-0.0833333	0.836111	0.0725446	0.0794118	0.15126	0.655072	0.202906		0.0794118	-161.873	-166.435
Insecta	Formicidae	318	Camponotus opaciventris	0.438099	-0.994004	0.511061	-0.839818	0.0144231	0.4666	0.367394	0.86626	0.275936	0.000748677	29	7.7	21.8167	0.00359759	0.486972	0.189173	0.756234	0.486465		0.495754	7.6986	7.76532
Insecta	Formicidae	319	Camponotus orthocephalus	0.886733	-4.6633	-2.52389	18.2019	1.05e-05	0.00100526	0.000743648	0.00118211	0.445257	0.419286	21	0.719444	-1.04167	6.39e-05	0.601102	0.551755	0.736906	0.760615		0.601102	-205.852	-207.132
Insecta	Formicidae	320	Camponotus pallidiceps	0.0129794	0.502403	6.77342	-27.563	0.971871	0.880464	0.0946609	0.344647	0.270452	0.034468	21	-55	22.6917	0.00710231	0.503295	0.232385	0.786724	0.744278		0.503295	-36.9481	-46.5788
Insecta	Formicidae	321	Camponotus pawseyi	0.0406798	-1.01785	1.32527	29.7018	0.820376	0.658609	0.699981	0.518589	0.178037	0.0141514	26	1.725	0.0388889	0.0662357	0.283603	0.10705	0.817972	0.642337		0.283603	-94.0909	-94.1774
Insecta	Formicidae	322	Camponotus pennsylvanicus	0.784171	-1.42382	-2.10325	3.77992	1.3e-87	7.05e-13	3.01e-17	0.0045594	0.0894698	0.00511816	1437	-55	-0.797222	2.13e-09	0.10697	0.0225819	0.844973	0.110197	0.131672	0.10697	-109.373	-109.077
Insecta	Formicidae	323	Camponotus peperi	0.122728	1.70076	0.931215	-7.81315	0.230417	0.0353047	0.0601488	0.0369512	0.0184607	0.048964	91	0.602778	0.416667	0.00624022	0.0533064	0.0826482	0.833121	0.100863	0.389872	0.0533064	-208.394	-206.746
Insecta	Formicidae	324	Camponotus petersii	-0.508056	2.20077	6.26405	-10.1805	0.429152	0.423207	0.341156	0.721587	0.144846	0.00244562	46	8.575	-1.48056	0.0027316	0.309061	0.155713	0.719582	0.386659	0.433524	0.322581	6.35139	6.35219
Insecta	Formicidae	325	Camponotus piceus	0.515686	-1.35329	-0.42286	6.44143	1.66e-07	0.0159878	0.669756	0.250659	0.133883	0.0065378	177	0.0666667	-0.1	0.001292	0.178076	0.0499771	0.759636	0.174091	0.167812	0.178076	-40.7069	-40.908
Insecta	Formicidae	326	Camponotus pilicornis	0.36327	0.850503	1.42601	-21.4019	0.00106674	0.412717	0.257225	0.115857	0.140758	0.0341598	65	0.236111	1.23611	2.15e-05	0.335799	0.220058	0.787664	0.339397	0.325806	0.335799	-41.9316	-35.068
Insecta	Formicidae	327	Camponotus pittieri	0.269018	-1.09452	-0.662341	11.9175	0.000970397	0.140792	0.182057	0.0433535	0.0299287	0.0458313	90	1.23611	0.236111	3.85e-11	0.389506	0.393288	0.901855	0.54904	0.746096	0.389506	-1.78922	-0.689062
Insecta	Formicidae	328	Camponotus planatus	0.366238	0.118732	-0.269443	0.138171	1.84e-25	0.605513	0.0522402	0.895689	0.0174267	3.78e-05	448	-55	0.416667	2.12e-10	0.102848	0.0848859	0.823267	0.0221771	0.0272629	0.102109	-47.5929	-47.1436
Insecta	Formicidae	329	Camponotus postcornutus	1.06148	-9.18665	-11.9043	129.023	0.000979829	0.00648623	0.00666377	0.0433577	0.220008	0.131427	28	5.64167	-5.35833	0.00733813	0.316506	0.217203	0.804751	0.584534		0.343493	-369.408	-361.511
Insecta	Formicidae	330	Camponotus prosseri	-0.50304	6.22848	12.7008	-122.337	0.0810849	0.144562	0.0126255	0.113854	0.258104	0.0385141	51	-0.116667	3.09167	0.00055561	0.394101	0.166351	0.829703	0.405994	0.647825	0.405732	-80.9696	-76.391
Insecta	Formicidae	331	Camponotus prostans	1.00395	-9.92389	-4.11464	70.4255	0.0984381	0.136028	0.473531	0.278297	0.134593	0.0330139	33	1.35833	0.0833333	0.0051551	0.314567	0.196115	0.85578	0.633366		0.314567	-16.7933	-20.8259
Insecta	Formicidae	332	Camponotus pudorosus	0.573333	-1.4081	-5.94998	22.6159	0.0405105	0.100415	0.115052	0.0508315	0.124447	0.066148	54	1.04167	0.2	0.00479497	0.194702	0.132426	0.670532	0.577681	1	0.194702	-166.127	-167.178
Insecta	Formicidae	333	Camponotus punctulatus	0.21613	0.847253	0.845132	-6.81766	0.173696	0.384009	0.525476	0.539153	-0.065243	0.0153135	28	-8.925	11.0667	0.0334358	0.106962	0.168385	0.659299	0.318164		0.109442	-59.0856	-57.2079
Insecta	Formicidae	334	Camponotus putatus	-0.117952	2.03615	1.64556	-9.51053	0.617481	0.124038	0.124869	0.127025	-0.0103096	0.0584812	43	-55	18.0167	0.000923325	0.19284	0.24712	0.791921	0.193618	0.279282	0.200242	20.1169	22.6636
Insecta	Formicidae	335	Camponotus quadrimaculatus	0.393649	-1.58635	-0.733221	8.88369	1.71e-11	0.000727099	0.0141588	0.000641232	0.047499	0.0558741	206	1.075	0.488889	0.000409788	0.0514366	0.059754	0.839898	0.0936496	0.317111	0.0514366	-75.6615	-75.6557
Insecta	Formicidae	336	Camponotus quercicola	0.233631	0.178232	0.990128	-7.36327	0.110732	0.769317	0.500759	0.226316	0.154506	0.0378939	35	-18.7917	4.15	0.000179188	0.439961	0.298162	0.852934	0.448863		0.425761	-46.7774	-44.847
Insecta	Formicidae	337	Camponotus raphaelis	0.0471056	0.722945	0.433786	-1.52366	0.625706	0.345292	0.0669079	0.483839	0.0961008	0.0100233	46	-24.15	-6.875	6e-06	0.441556	0.332448	0.833971	0.800616		0.447586	-30.746	-28.4148
Insecta	Formicidae	338	Camponotus reaumuri	0.355357	-0.962222	-0.459749	3.85372	0.00507239	0.174783	0.381399	0.279085	0.0328443	0.0227281	52	6.55833	9.5	0.0089965	0.141322	0.124824	0.717759	0.292439	0.581349	0.141322	-0.878704	0.274421
Insecta	Formicidae	339	Camponotus rectangularis	0.400089	-0.187945	-0.703028	3.11177	0.000112686	0.845368	0.123386	0.536997	0.0281866	0.00362098	104	-1.35833	-2.275	0.00706035	0.0930774	0.0666217	0.826829	0.0510351	0.347066	0.101057	-59.7472	-55.6827
Insecta	Formicidae	340	Camponotus repens	0.35653	-1.69485	-0.113534	7.51642	2.42e-07	0.0316978	0.77374	0.112003	0.0697537	0.0195471	123	4.15	4.275	0.0401025	0.0829091	0.032379	0.857247	0.144643	0.370957	0.0829091	5.00477	4.79768
Insecta	Formicidae	341	Camponotus robecchii	0.0100853	0.99499	4.28906	-11.4801	0.965968	0.43447	0.0460921	0.289382	0.0860352	0.0303088	36	-6.71667	0.641667	0.000338943	0.369816	0.289766	0.843527	0.593763		0.376653	-72.3479	-69.75
Insecta	Formicidae	342	Camponotus roeseli	0.0307956	0.228917	1.67934	-3.01584	0.913227	0.922411	0.274729	0.817925	0.0519467	0.00154957	34	-25.6917	-14.325	0.000480688	0.371513	0.292064	0.779228	0.429932		0.381902	-235.643	-224.948
Insecta	Formicidae	343	Camponotus rufipes	0.662523	-1.45826	-2.29879	13.224	0.0355658	0.159888	0.10291	0.0730939	0.0481173	0.15575	23	1.66389	4.65	0.00201373	0.323313	0.393419	0.71197	0.467556		0.323313	-29.97	-32.4219
Insecta	Formicidae	344	Camponotus rufoglaucus	0.538617	-1.10191	-1.19422	6.32295	3.69e-12	0.00118689	0.0219054	0.00388696	0.0756876	0.0808881	101	0.836111	-0.0666667	1.86e-05	0.166578	0.169052	0.745055	0.20443	0.231171	0.166578	-112.251	-113.115
Insecta	Formicidae	345	Camponotus salvini	0.95422	-3.50479	-1.62346	8.78802	8.97e-05	0.0260691	0.00210197	0.0202909	0.323279	0.142622	30	-55	-8.225	1.87e-06	0.656645	0.441502	0.843195	1		0.656645	-137.618	-139.485
Insecta	Formicidae	346	Camponotus sanctaefidei	0.247593	0.316905	-0.116822	0.0882055	0.00862047	0.70533	0.647332	0.971914	0.00955466	1.56e-05	80	-16.725	0.452778	0.00292094	0.119156	0.105455	0.793844	0.0876619	0.181222	0.13898	-21.3411	-21.1079
Insecta	Formicidae	347	Camponotus sansabeanus	0.462882	-0.854818	-0.215191	4.15587	0.000311882	0.0292927	0.874367	0.368943	0.126003	0.00319112	223	-8.05	-3.30833	0.00177962	0.161105	0.037819	0.866552	0.163201	0.283524	0.161171	-129.007	-126.546
Insecta	Formicidae	348	Camponotus sayi	0.597839	-0.792165	-1.28568	-1.3601	1.48e-07	0.148969	0.241296	0.849041	0.213774	0.000329439	88	-0.0277778	1.54167	0.000537943	0.318548	0.10149	0.875177	0.389961	0.407421	0.318548	2.85938	2.82887
Insecta	Formicidae	349	Camponotus schaefferi	0.365332	-0.615103	-2.95674	9.36155	0.126553	0.400482	0.467077	0.390165	-0.0792215	0.02744	31	-2	1.90833	0.000303148	0.321533	0.388119	0.605009	0.523539		0.321533	-23.8854	-26.536
Insecta	Formicidae	350	Camponotus scotti	0.287923	-1.02058	0.674351	11.2665	0.474372	0.818855	0.904054	0.842933	-0.0524105	0.00131455	33	-7.03333	7.35	0.0450497	0.0846312	0.125509	0.692402	0.0653521		0.0719201	-2.14585	-0.90347
Insecta	Formicidae	351	Camponotus semitestaceus	0.258368	-0.365399	0.929878	-1.57852	7.89e-05	0.238476	0.192285	0.688644	0.0939502	0.00109044	135	-5.21667	0.602778	7.6e-08	0.273064	0.176194	0.840301	0.209887	0.266445	0.276328	-57.5107	-52.1558
Insecta	Formicidae	352	Camponotus senex	0.533688	-0.0508779	-0.468555	-0.76849	7.88e-06	0.938193	0.101595	0.774257	0.158232	0.00110907	64	-3.525	-1.81667	0.00438032	0.264574	0.102387	0.819443	0.46104	0.500354	0.264574	-69.2185	-69.0582
Insecta	Formicidae	353	Camponotus sericeiventris	0.389757	-0.261434	-0.362196	1.18937	1.02e-40	0.104365	3.5e-06	0.0576294	0.0746307	0.00878452	383	-4.275	7.525	0.000457937	0.0955989	0.0295881	0.871344	0.127991	0.302202	0.0976062	-91.7538	-92.8643
Insecta	Formicidae	354	Camponotus sericeus	0.23266	0.295547	-0.00112209	-0.355507	0.00305515	0.555246	0.997989	0.929322	-0.0207035	0.000120801	68	-6.55833	-0.525	0.000895006	0.141963	0.155504	0.731514	0.308089	0.239089	0.144486	-105.059	-112.942
[truncated: 2,945 more rows]

## Sheet: Variables meanings
Taxa_Class	The Class of the species
Taxa_Order	The Order of the species
[truncated: 24 more rows]
